# Supplementary material for: Linking preclinical models to clinical realities: VEGF/VEGFR inhibitors and thrombotic microangiopathy in cancer therapy
Source: IMetaOmics. 2025 Mar 28;2(2):e70014. doi: 10.1002/imo2.70014 (PMC12806200; doi:10.1002/imo2.70014)
Supplement: Supplementary file 2 — Table S1. Drug name. Table S2. Patient examination indicator data. Table S3. Demographics of TMA Patients Treated with VEGF or VEGFR Inhibitors in FAERS and Vigibase. Table S4. ROR data. [file IMO2-2-e70014-s002.xlsx]

## Sheet: S1
Table S1.Drug Name
Drug Name	Normal Name
Bevacizumab	Bevacizumab
avastin	Bevacizumab
mvasi	Bevacizumab
zirabev	Bevacizumab
blinded bevacizumab	Bevacizumab
Ranibizumab	Ranibizumab
Brolucizumab	Brolucizumab
Aflibercept	Aflibercept
zaltrap	Aflibercept
eylea	Aflibercept
Conbercept	Conbercept
Pegaptanib	Pegaptanib
Ramucirumab	Ramucirumab
cyramza	Ramucirumab
Nintedanib	Nintedanib
Vargatef	Nintedanib
ofev	Nintedanib
Apatinib	Apatinib
Aitan	Apatinib
Axitinib	Axitinib
inlyta	Axitinib
Sunitinib	Sunitinib
sutent	Sunitinib
sunitinib malate	Sunitinib
Sorafenib	Sorafenib
Nexavar	Sorafenib
Regorafenib	Regorafenib
stivarga	Regorafenib
Vandetanib	Vandetanib
caprelsa	Vandetanib
Cabozantinib	Cabozantinib
cabometyx	Cabozantinib
cometriq	Cabozantinib
xl184	Cabozantinib
Pazopanib	Pazopanib
votrient	Pazopanib
votrient 200mg	Pazopanib
Lenvatinib	Lenvatinib
lenvima	Lenvatinib
lenvatinib mesylate	Lenvatinib
Anlotinib	Anlotinib
Focus V	Anlotinib
Fruquintinib	Fruquintinib
Elunate	Fruquintinib
Tivozanib	Tivozanib
fotivda	Tivozanib
Cediranib	Cediranib
Brivanib	Brivanib

## Sheet: S2
Table S2 Patient examination indicator data
patient_SN	Time of first medication	Drug Name	Pre_value_Platelet	Post_value_Platelet	Pre_test_time	Post_test_time	Pre_value_Creatinine	Post_value_Creatinine	Pre_value_Bilirubin	Post_value_Bilirubin	Pre_value_MCV	Post_value_MCV	Pre_value_RBC	Post_value_RBC	Pre_value_Hct	Post_value_Hct	diseases
patient1	2021-02-19 09:35:00	Anlotinib	327	208	2021-02-17 07:32:51	2021-03-17 09:50:54	53.4	79	5.6	7.5	92.1	89.2	3.42	3.9	0.32	0.35	Left foot synovial sarcoma with multiple bone and lung metastases; foot malignancy; secondary bone malignancy; secondary lung malignancy; postoperative tumor pathological fracture; chronic cholecystitis; right kidney cyst
patient2	2021-04-18 10:02:00	Apatinib	194	147	2021-04-14 09:18:05	2021-04-24 16:33:35	89	74.4	2.3	1.7	97.2	97.2	3.58	2.89	0.35	0.28	Left hypopharyngeal squamous cell carcinoma with cervical lymph node and scapula metastasis; tumor immunotherapy; hypopharyngeal malignant tumor; secondary malignant tumor of cervical lymph node; secondary malignant tumor of scapula; high-risk group of hypertension grade 3; targeted therapy for malignant tumors; left hypopharyngeal squamous cell carcinoma with cervical lymph node and scapula meta…
patient3	2019-12-17 08:57:43	Bevacizumab	240	229	2019-12-16 09:34:33	2020-03-10 10:13:07	78	71	5.6	3.9	104	102.6	3.25	3.5	0.34	0.36	Left lower lung peripheral lung cancer (cT1N1M1); malignant tumor of the lower lobe; chronic non-atrophic gastritis; gallstones; renal cyst; left lower lung peripheral lung cancer (cTN1M1); left lower lung peripheral lung cancer (cTN1M1 stage IV); left lower lung peripheral lung cancer (cTN1M1 stage IV); renal abscess; hepatitis B surface antigen carrier
patient4	2021-05-10 10:22:00	Bevacizumab	381	307	2021-05-09 15:47:16	2022-04-08 08:40:32	73.7	89	5.2	3.3	78.5	86	4.94	4.64	0.39	0.4	Postoperative moderately differentiated adenocarcinoma of the left lower lung with pleural metastasis (T2N0M1a; stage IV; L858 mutation); bronchial or pulmonary malignancy; secondary malignancy of the pleura; left-sided pleural effusion; hypertension stage 2 (very high risk group); type 2 diabetes; targeted therapy for malignant tumors after surgery; targeted therapy for malignant tumors; postope…
patient5	2019-07-04 11:22:14	Bevacizumab	266	262	2019-07-03 19:54:05	2019-08-26 16:08:00	141	141.49	2.4	2.7	78.9	77.9	3.74	4.12	0.3	0.32	Moderately differentiated adenocarcinoma of the left lower lobe (T4N2M0; stage IIIB); malignant tumor of the lower lobe; prostatic hyperplasia; mild anemia; chemotherapy for moderately differentiated adenocarcinoma of the left lower lobe (T4N2M0; stage IIIB)
patient6	2021-05-14 08:46:00	Bevacizumab	303	254	2021-05-06 17:37:58	2022-03-21 16:05:58	96.6	97	3.6	1.5	88.8	89.2	4.57	4.89	0.41	0.44	Moderately differentiated adenocarcinoma of the left lower lung (T2N0M1 stage IV); maintenance chemotherapy for malignant tumors; primary hypothyroidism; radiotherapy for malignant tumors; targeted therapy for malignant tumors; moderately differentiated adenocarcinoma of the left lower lung with metastasis to the thoracic vertebrae II (T2N0M1) stage IVE; secondary malignant tumors of the thoracic…
patient7	2016-08-31 15:34:25	Bevacizumab	173	100	2016-08-29 14:08:38	2018-11-15 10:14:23	81	58	8.3	6.1	85.4	93.3	4.59	4.62	0.39	0.43	Moderately differentiated adenocarcinoma of the left lower lung with multiple metastases after surgery (T1bN3M1a stage Ⅳ); systemic extensive secondary malignant tumors; chronic hepatitis B virus carriers; moderately differentiated adenocarcinoma of the left lower lung with multiple metastases after surgery (T1bN3M1a stage Ⅳ); moderately differentiated adenocarcinoma of the left lower lung with m…
patient8	2019-06-06 10:04:51	Bevacizumab	320	336	2019-06-05 09:35:57	2019-06-26 09:43:26	45.7	46.84	3.3	3.5	88.9	88.3	4.04	4.28	0.36	0.38	Postoperative adenocarcinoma of the left lower lung with multiple metastases to the left hilar lymph nodes, left pleura, bones, liver, and lungs (stage IVb); malignant tumors in the lower lobe of the lung; large left-sided pleural effusion; postoperative adenocarcinoma of the left lower lung with multiple metastases to the left hilar lymph nodes, left pleura, bones, liver, and lungs (stage IVB); …
patient9	2021-10-27 09:57:00	Bevacizumab	334	190	2021-10-18 18:46:14	2021-11-18 13:23:47	81	83	2.3	1.5	81.9	80	6.49	5.45	0.532	0.44	Left lower lung adenocarcinoma with multiple metastases to both lungs, left pleura, and ribs (T2NxM1b stage IVA) first chemotherapy + antiangiogenic therapy; secondary malignant tumors of the lung; secondary malignant tumors of the pleura; secondary malignant tumors of the ribs; maintenance chemotherapy for malignant tumors; targeted therapy for malignant tumors; malignant pleural effusion; perso…
patient10	2012-03-27 09:19:04	Bevacizumab	157	139	2012-03-21 10:42:02	2012-04-09 09:58:54	55	38	6.6	5.5	86.4	88	2.95	2.78	25.5	24.5	Left lower lung adenocarcinoma with multiple metastases throughout the body (T3N3M1 stage IV); hypertension level 1 intermediate-risk group; bilateral pneumonia; type I respiratory failure
patient11	2021-04-20 08:21:00	Bevacizumab	196	175	2021-04-09 11:53:37	2021-05-31 13:24:08	91	76	7.4	4.2	86.9	90	4.82	4.49	0.42	0.4	Left lower lung adenocarcinoma with bone metastasis (T1bN0M1 stage IV); secondary malignant tumors of bone and bone marrow; chronic hepatitis C virus; rectal hyperplastic polyps; chronic atrophic gastritis; gallbladder stones; left hydronephrosis with ureteral stones; raised lesions of the gastric body; maintenance chemotherapy for malignant tumors; left lower lung adenocarcinoma with lumbar vert…
patient12	2019-11-02 05:43:18	Bevacizumab	379	271	2019-10-21 11:55:53	2020-11-14 10:28:44	82.71	77.5	2.6	1.3	84.8	84.4	4.4	4.01	0.37	0.338	Poorly differentiated adenocarcinoma of the left lower lung with brain, lymph node, and multiple bone metastases (stage IVB); bronchial or lung malignant tumor; secondary malignant tumor in the brain; secondary malignant tumor in multiple lymph nodes; secondary malignant tumor in the bone; hyperlipidemia; hyperuricemia; poorly differentiated adenocarcinoma of the left lower lung with brain, lymph…
patient13	2020-07-27 09:41:54	Bevacizumab	208	207	2020-07-24 10:03:59	2020-07-29 09:03:51	174	201	4.3	5.5	65.4	66.5	3.38	4.3	0.22	0.29	Poorly differentiated adenocarcinoma of the left lower lung with multiple metastases to the bone, brain, and bilateral adrenal glands; bronchial or lung malignancies; secondary malignant tumors of the bone; secondary malignant tumors of the brain; secondary malignant tumors of the adrenal glands; hypertension; hypercalcemia
patient14	2020-12-17 10:10:00	Anlotinib	526	197	2020-12-15 16:24:40	2021-02-06 11:44:29	54	51.1	2.8	2	86.8	82.8	4.41	4.24	0.38	0.35	Poorly differentiated squamous cell carcinoma of the left lower lung (T4N3M1c stage IVB); bronchial or lung malignant tumor; chronic hepatitis B; tumor immunotherapy; poorly differentiated squamous cell carcinoma of the left lower lung (T4N3M1c stage IVB); poorly differentiated squamous cell carcinoma of the left lower lung with multiple metastases to the right lung, bone, left diaphragm, and lym…
patient15	2020-07-31 09:25:10	Sunitinib	188	160	2020-07-29 19:14:12	2020-08-08 09:38:50	86	60.7	5.6	3	101.1	90.7	4.01	4.28	0.405	0.39	Left renal clear cell carcinoma with multiple metastases to the right adrenal gland, right kidney, pancreas, and left adrenal gland after surgery; renal malignant tumor; secondary adrenal malignant tumor; secondary renal malignant tumor; secondary pancreatic malignant tumor; hypertension grade 2 (intermediate-high risk group)
patient16	2021-09-15 12:34:00	Sorafenib	347	339	2021-09-07 09:38:27	2021-09-16 18:17:50	81	73	2.6	5.8	82.6	77.9	2.76	3.17	0.23	0.25	Left kidney malignant tumor with lung metastasis, lymph node metastasis, iliac bone metastasis, and thoracic vertebrae metastasis (T1bN1M1 stage IV); secondary malignant tumor of thoracic vertebrae; secondary malignant tumor of iliac bone; secondary malignant tumor of lung; secondary malignant tumor of lymph node; hypoproteinemia; targeted therapy for malignant tumor; moderate anemia; hypertensio…
patient17	2020-11-05 10:29:09	Sunitinib	352	172	2020-11-03 09:02:19	2021-12-28 08:08:20	88	69	3	4.5	85.6	94.1	3.53	2.7	0.3	0.25	Multiple systemic metastases after surgery for left renal cancer; malignant tumor of the kidney; extensive secondary malignant tumors throughout the body; mild anemia; liver cyst; targeted therapy for malignant tumors; multiple systemic metastases after surgery for left renal clear cell carcinoma (rT0N0M1 stage IV); secondary malignant tumor of the right upper arm; secondary malignant tumor of th…
patient18	2020-08-21 09:52:20	Sunitinib	291	386	2020-08-07 17:19:33	2020-08-26 10:09:36	122.1	143	3.2	2.3	95.7	92.3	4.67	4.7	0.45	0.43	Left kidney cancer with metastasis to both lungs and right pleura after surgery; renal malignant tumor; secondary malignant tumor of pleura
patient19	2019-04-10 10:10:35	Sorafenib	86	92	2019-04-09 11:42:39	2019-05-28 12:46:52	78.18	64	9.8	9.8	90.6	96.9	3.82	3.85	0.35	0.37	Left upper anterior gingival malignant melanoma with lung and spleen metastasis after resection; upper gingival malignancy; left renal hamartoma
patient20	2020-06-16 09:20:00	Bevacizumab	265	82	2020-06-11 10:27:19	2023-06-09 10:47:20	61	95	3.4	4.1	95.4	104.8	3.95	3.33	0.38	0.35	Postoperative moderately differentiated adenocarcinoma of the left upper lung with multiple bone and brain metastases (pT2N2M1b; stage IV); bronchial or lung malignant tumors; secondary malignant tumors of the bone; secondary malignant tumors of the brain; chronic hepatitis B virus; multiple gallbladder stones; targeted therapy for malignant tumors; targeted therapy after surgery for malignant tu…
patient21	2021-02-02 10:41:37	Anlotinib	284	177	2021-01-30 10:18:03	2022-01-05 09:02:52	86.4	94	1.9	1.6	90	92.2	3.09	3.59	0.28	0.33	Moderately differentiated adenocarcinoma of the left upper lung (T3N3M1; stage IVb); malignant tumor of the upper lobe of the lung; personal history of gastric malignancy; gallbladder stones without cholecystitis; liver cyst; moderately differentiated adenocarcinoma of the left upper lung (T3N3M1; stage IVb); liver abscess; moderately differentiated adenocarcinoma of the left upper lung (T3N3M1; …
patient22	2020-08-01 11:07:46	Bevacizumab	228	109	2020-07-26 12:57:46	2020-08-03 10:45:33	69.7	71	8.8	8	96.4	96.3	4.71	4.09	0.45	0.39	Chemotherapy for multiple systemic metastases of mucoepidermoid carcinoma of the left upper lung (T3N3M1 stage IV); malignant tumor of the left upper lung; extensive secondary malignant tumors throughout the body; coronary atherosclerotic heart disease; follow-up examination after coronary artery intervention; venous embolism and thrombosis; other specified; axillary vein thrombosis
patient23	2020-10-30 10:00:11	Bevacizumab	249	144	2020-10-25 17:44:11	2023-10-16 17:32:19	107.1	101	2.6	6.3	90.1	95.9	4.15	4.35	0.37	0.42	Left upper lung adenocarcinoma postoperative lymph node metastasis (pT1N2M0; stage IIIa); upper lobe lung malignancy; secondary lymph node malignancy; grade 3 hypertension, very high risk; chronic obstructive pulmonary disease; pneumonia; left upper lung adenocarcinoma postoperative lymph node metastasis (pT1N2M0; stage IIIa); left upper lung adenocarcinoma postoperative lymph node metastasis (pT…
patient24	2020-02-18 10:41:07	Bevacizumab	190	131	2020-02-17 11:16:31	2021-06-08 10:57:02	88.1	91	8	6.7	88.6	88.2	5.43	5.07	0.48	0.45	Left upper lung adenocarcinoma with multiple meningeal and brain metastases after surgery (rT0N2M1c stage IVB) (RET+); targeted therapy for malignant tumors after surgery; malignant tumors in the upper lobe of the lung; secondary malignant tumors in the meninges; maintenance chemotherapy for malignant tumors; targeted therapy for malignant tumors; rT0N0M1 (multiple meningeal and brain metastases)…
patient25	2019-07-29 08:43:32	Anlotinib	83	119	2019-07-23 10:12:01	2019-08-03 12:49:38	52.6	96	2.8	5.1	97.6	99.6	3.38	2.58	0.33	0.26	Left upper lung adenocarcinoma with bilateral lung and intracranial metastasis (T2N3M1; stage IV); bronchial or lung malignancy; post-operative repair of anterior duodenal bulb ulcer perforation; pituitary tumor; lung infection
patient26	2020-10-16 12:08:48	Bevacizumab	291	186	2020-10-14 09:38:07	2020-12-03 20:55:31	69	70	6.2	5.4	91.4	93.4	4.18	4.07	0.38	0.38	Left upper lung adenocarcinoma with metastases to both lungs, hilum, mediastinum, bilateral adrenal glands, multiple bones and lymph nodes (EGFR L858R mutation ALK wild type); lung malignancy; secondary malignant tumor of the lung; secondary malignant tumor of the mediastinum; left upper lung adenocarcinoma with metastases to both lungs, hilum, mediastinum, bilateral adrenal glands, multiple bone…
patient27	2017-08-15 10:21:57	Bevacizumab	183	118	2017-08-02 09:53:26	2017-08-25 10:13:48	55	39	10.7	4.7	89.2	88.3	3.99	3.33	0.36	0.29	Left upper lung adenocarcinoma with multiple metastases throughout the body; postoperative brain metastasis
patient28	2019-05-24 09:54:59	Anlotinib	191	106	2019-05-17 09:27:40	2019-07-10 10:17:25	71.5	50.08	5.1	29.1	91.3	85.7	3.67	3	0.34	0.26	Left upper lung adenocarcinoma with multiple metastases throughout the body; upper lobe lung malignancy; systemic extensive secondary malignancies; right pleural effusion; hepatic hemangioma; jaundice; liver metastases; left upper lung adenocarcinoma with multiple metastases throughout the body (cT4N3M1 stage IV)
patient29	2021-09-23 11:04:00	Anlotinib	224	145	2021-09-14 09:46:16	2023-06-17 09:20:19	65	91	6.9	4.8	91.6	95.3	4.43	4.03	0.41	0.38	Left upper lung adenocarcinoma (T1bN3M1b stage IVb) EGFR L858 mutation; TP53 mutation; left upper lobe malignant tumor; targeted therapy for malignant tumors; right lower lobe malignant tumor; follow-up examination after surgery for malignant tumors
patient30	2020-02-11 11:26:14	Bevacizumab	150	88	2020-02-10 11:10:48	2020-02-17 10:42:39	83.8	73.4	4.4	7	65.7	66	5.54	5	0.36	0.33	Left upper lung invasive adenocarcinoma with metastasis to the hilar, mediastinal lymph nodes, and brain after adjuvant chemotherapy (pT2N2M0 stage IIIA EGFR wild-type ALK wild-type); chemotherapy for malignant tumors after surgery; targeted therapy for malignant tumors after surgery; lung malignancy; secondary malignant tumors of the lung; secondary malignant tumors of the mediastinal lymph node…
patient31	2021-06-18 18:15:00	Anlotinib	266	169	2021-06-18 10:12:28	2022-03-03 09:23:51	75	69	6.8	6.3	89.5	92	4	4.61	0.36	0.42	Left upper lung cancer after radical resection; left upper lobe malignant tumor; post-subtotal gastrectomy; left renal cyst; gallstones; post-operative pulmonary blastoma (pT3N0M0 stage IIB); post-operative gastric perforation repair; prostate enlargement with calcification; bilateral multinodular goiter; right upper lobe malignant tumor; post-operative left upper pulmonary blastoma (pT3N0M0 stag…
patient32	2020-03-05 10:00:35	Bevacizumab	102	24	2020-03-04 11:44:28	2021-01-07 11:56:09	75	39.6	4.5	11	94.2	90.1	3.59	1.72	0.34	0.16	Multiple metastases to the liver and bones after surgery for invasive carcinoma of the left breast (cT2N0M1 IVB stage); breast malignancy; secondary malignant tumor of the liver; secondary malignant tumor of the bone; targeted therapy after surgery for malignant tumors; multiple metastases to the liver, bones, and brain after surgery for invasive carcinoma of the left breast (cT2N0M1 IVB stage); …
patient33	2020-06-17 09:21:53	Apatinib	440	240	2020-06-14 07:44:24	2020-06-18 06:49:55	47	42	6.5	9	89.6	88.4	2.75	2.6	0.247	0.23	Invasive ductal carcinoma of the left breast with metastasis to the left supraclavicular, left axillary lymph nodes, left parasternal, and left chest wall (T3N3M1 Stage IV); breast malignancy; secondary malignancy of supraclavicular lymph nodes; secondary malignancy of axillary lymph nodes
patient34	2016-05-12 10:55:51	Bevacizumab	252	202	2016-05-11 17:10:37	2016-05-17 09:57:19	92	71	49.3	27	88.3	90.5	2.48	3.05	0.22	0.28	Left breast cancer recurred after comprehensive treatment; stage IV; type 2 diabetes
patient35	2018-05-15 09:11:14	Bevacizumab	759	102	2018-05-13 12:31:37	2019-06-13 10:04:26	43.2	46.8	7.2	5.9	79.2	90	4.03	2.31	0.32	0.21	Invasive breast cancer of the left breast with metastasis to the liver, axillary, and abdominal lymph nodes; breast malignancy; moderate anemia; breast malignancy; invasive breast cancer of the left breast with multiple metastases after cytoreduction; invasive breast cancer of the left breast with multiple metastases after cytoreduction; invasive breast cancer of the left breast with multiple met…
patient36	2019-07-26 10:17:27	Bevacizumab	736	223	2019-07-22 11:03:05	2019-11-10 09:43:06	55.01	44	4.2	9	93.5	91.1	4.13	4.47	0.39	0.41	Postoperative left breast cancer with multiple metastases to the left chest wall, lungs, and liver (Luminal B stage IV); breast malignancy; secondary malignant tumor of the chest wall; secondary malignant tumor of the liver; postoperative radiotherapy for left chest metastasis; radiation pneumonia; secondary malignant tumor of the chest wall; secondary malignant tumor of the lung; secondary malig…
patient37	2022-02-08 10:56:00	Bevacizumab	415	202	2022-02-07 18:26:40	2022-02-17 08:15:16	44	43	5.1	2.2	92.1	92.8	4.3	3.05	0.4	0.28	Metastatic carcinoma of the left femoral head; adenocarcinoma of the right lung (T3N0M1b stage IV); right kidney stone; aortic sclerosis; maintenance chemotherapy for malignant tumors; immunotherapy for malignant tumors; malignant tumors in the right lower lobe of the lung; secondary malignant tumors of the femur; ventilatory dysfunction; artificial hip joint; fatty liver; not elsewhere classifie…
patient38	2020-08-12 10:52:34	Anlotinib	440	430	2020-08-10 10:03:26	2020-09-01 09:15:53	55	50	1.2	5.9	91.5	87.5	3.76	4.16	0.34	0.36	Left femoral malignant tumor fibrous histiocytoma recurrence after surgery; lower limb malignant tumor; femoral malignant tumor; postoperative immunotherapy for tumors; postoperative targeted therapy for malignant tumors; left external iliac vein and great saphenous vein thrombosis; left external iliac vein and great saphenous vein thrombosis; left femoral malignant fibrous histiocytoma recurrenc…
patient39	2018-07-10 15:53:35	Apatinib	134	222	2018-07-01 09:43:50	2018-09-06 09:37:06	78	55.6	7.7	8.6	89	88.1	3.37	3.36	0.3	0.3	Left intertrochanteric fracture; primary liver cancer with bone metastasis; hypertension grade 1; hyperuricemia; pure hypercholesterolemia; primary liver cancer with bone metastasis; liver malignancy; left femoral fracture after hip replacement; hypertension grade 1 high-risk group; prostatic hyperplasia; hypercholesterolemia; dislocation after left hip replacement; hypertension grade 1 high-risk…
patient40	2020-09-27 10:32:25	Anlotinib	232	211	2020-09-24 10:33:08	2020-09-28 07:10:57	81	62	5	2.1	99.7	97.6	3.62	3.6	0.36	0.351	Left intrahepatic cholangiocarcinoma after surgery; intrahepatic bile duct malignancy
patient41	2020-05-18 08:39:06	Sorafenib	79	17	2020-05-10 13:55:35	2020-12-06 07:43:40	108	68	8.8	20.8	92.4	100.8	2.37	2.18	0.22	0.22	Hepatocellular carcinoma in the left liver; recurrence of hepatocellular carcinoma after surgery; hepatocellular carcinoma after radiofrequency ablation; moderately differentiated hepatocellular carcinoma in the right liver; sternal metastasis; hepatocellular carcinoma after surgery; chronic hepatitis B; gastric ulcer with bleeding; hepatocellular carcinoma
patient42	2021-02-23 10:14:00	Bevacizumab	138	139	2021-02-21 12:24:45	2021-04-20 17:50:13	72.4	77.7	4.1	3.2	102.6	95.6	3.4	4.13	0.35	0.4	Moderately differentiated adenocarcinoma of the left lung with bone metastasis (T1cN2M1b stage IV); bronchial or lung malignant tumor; secondary malignant tumor of bone; fatty liver; prostate calcification; upper lobe malignant tumor; chemotherapy for moderately differentiated adenocarcinoma of the left lung with bone metastasis (T1cN2M1b stage IV); upper lobe malignant tumor of the left lung; ch…
patient43	2021-09-01 07:24:00	Bevacizumab	264	68	2021-08-26 20:09:32	2021-09-22 10:41:48	64.6	65	2	4	94.4	97	3.91	3.94	0.37	0.38	Moderately differentiated adenocarcinoma of the left lung (TxN2M1c; stage IVB) with multiple metastases to the left hilar, mediastinal lymph nodes, bones, and brain; radiotherapy for malignant tumors; targeted therapy for malignant tumors; secondary malignant tumors in hilar lymph nodes; secondary malignant tumors in mediastinal lymph nodes; secondary malignant tumors in bones; secondary malignan…
patient44	2020-05-16 09:34:59	Bevacizumab	228	210	2020-05-14 14:36:36	2020-07-09 18:55:37	102	95	4.2	4.2	90.4	90.9	4.38	4.65	0.4	0.423	Postoperative targeted therapy for moderately differentiated adenocarcinoma of the left lung (T2N1M1a stage IV); chronic obstructive pulmonary disease; hypertension stage 2 (very high risk group); liver cyst; lacunar cerebral infarction; postoperative maintenance chemotherapy for moderately differentiated adenocarcinoma of the left lung (T2N1M1a stage IV); lung malignancy; postoperative maintenan…
patient45	2021-01-11 10:03:17	Sorafenib	122	27	2021-01-09 10:23:07	2021-03-21 09:46:15	71	50	2.2	10.7	69.5	66	4.1	4.67	0.285	0.31	Poorly differentiated adenocarcinoma of the left lung with multiple metastases in the lung; malignant tumor of the lower lobe of the lung; secondary malignant tumor of the lung; malignant tumor of the cervical lymph node
patient46	2020-12-11 11:55:00	Anlotinib	427	38	2020-12-04 11:42:51	2021-01-09 11:10:51	268	100.8	3.3	2.6	95.1	86.9	2.83	2.68	0.27	0.23	Small cell lung cancer in the left lung with multiple lymph node, liver, and bone metastases (cT2N3M1c stage IV; extensive stage); bronchial or lung malignant tumors; secondary malignant tumors in multiple lymph nodes; malignant pleural effusion; chronic renal insufficiency; moderate anemia; hypertension grade 2 (very high risk group); lacunar cerebral infarction; mild cerebral atrophy; carotid a…
patient47	2021-03-27 11:25:00	Bevacizumab	299	174	2021-03-20 14:24:52	2021-08-16 17:01:23	96	116.6	8.6	5.8	88.8	98.7	4.79	3.71	0.426	0.37	Small cell lung cancer in the left lung (extensive stage); liver cyst; bilateral renal cyst; chemotherapy for small cell lung cancer in the left lung (extensive stage); malignant tumor in the lower lobe of the lung; malignant tumor in the lower lobe of the left lung; small cell lung cancer in the left lung (extensive stage); targeted therapy for malignant tumors; maintenance chemotherapy for mali…
patient48	2021-11-02 19:14:00	Anlotinib	170	197	2021-11-01 07:50:29	2021-11-06 11:55:17	68	69	6.6	4.5	89.7	90.4	4.29	4.33	0.39	0.391	Small cell lung cancer in the left lung (pT3N3M1c stage IVB) with multiple metastases in the liver; malignant tumor in the left upper lobe of the lung; secondary malignant tumor in the liver; emphysema; aortic sclerosis; pancreatic tumor (cyst)
patient49	2019-02-13 10:14:02	Apatinib	69	77	2019-02-12 20:22:40	2019-02-19 09:30:48	65	57.2	9.9	4.2	95.7	91.7	2.34	2.66	0.22	0.24	Extensive stage of small cell carcinoma of the left lung; malignant tumor of bronchus or lung; status after coronary stent implantation
patient50	2021-03-26 10:31:00	Bevacizumab	237	144	2021-03-25 19:58:31	2023-08-10 17:40:58	91.2	112	2.6	5.8	72.1	64.6	4.44	4.44	0.32	0.29	Small cell carcinoma of the left lung with metastasis to the lung, pleura, spleen and stomach space, left retrorenal space, right hilar and mediastinal lymph nodes; lung malignancy; secondary malignant tumor of the lung; secondary malignant tumor of the pleura; secondary malignant tumor of the spleen and stomach space and left retrorenal space; secondary malignant tumor of the hilar lymph nodes; …
patient51	2021-05-31 16:39:00	Bevacizumab	302	341	2021-05-25 16:53:55	2021-06-03 16:33:05	95.9	82.7	3	3.5	87.3	86.3	3.78	3.94	0.33	0.34	Small cell carcinoma of the left lung; malignant tumor of the left upper lobe of the lung; secondary malignant tumor of the brain; secondary malignant tumor of the cerebellum; obstructive pneumonia; atelectasis of the left upper lobe of the lung; high-risk hypertension grade 3; hyperlipidemia; hypokalemia; postoperative rectal cancer; combined cancer; postoperative transverse colostomy
patient52	2018-04-11 11:46:56	Bevacizumab	63	51	2018-03-03 10:43:15	2018-05-13 10:15:37	38	19	1.7	2.2	103	100.6	2.99	3.54	0.31	0.36	Left lung adenocarcinoma with brain metastasis after surgery; bronchial or lung malignancy; lower gastrointestinal bleeding; epilepsy
patient53	2020-05-28 09:27:28	Bevacizumab	340	213	2020-05-25 19:21:06	2021-08-30 18:12:29	91	86.5	2.5	0.5	90.5	91.8	3.43	4.04	0.31	0.37	Left lung adenocarcinoma with bone and brain metastases (T4N3M1b stage IV ROS-1 mutation) chemotherapy; lung malignancy; secondary malignant tumor in bone; secondary malignant tumor in brain; gallbladder polyp; prostate calcification; liver dysfunction; poorly differentiated lung adenocarcinoma in the left lung with mediastinal lymph node, bone and brain metastases (T4N2M1c; stage IVB); malignant…
patient54	2020-05-23 08:27:47	Bevacizumab	352	287	2020-05-18 17:32:52	2020-05-25 15:26:06	63	55	3	2.1	92.5	92.1	3.76	3.8	0.348	0.35	Left lung adenocarcinoma with metastases to the left hilum, mediastinum, retroperitoneal lymph nodes, and left scapula (T4N3M1c stage IV); lung malignancy; secondary lung malignancy; secondary mediastinal malignancy; secondary retroperitoneal lymph node malignancy; secondary scapula malignancy; chronic obstructive pulmonary disease
patient55	2020-11-09 11:03:00	Bevacizumab	257	97	2020-10-29 16:15:01	2023-07-03 13:53:08	99.3	101	4.6	5.7	72.6	82.1	6.1	4.68	0.44	0.38	Left lung adenocarcinoma with left pleural and hilar lymph node metastasis (T3N1M1a ⅣA stage); secondary malignant tumor of pleura; secondary malignant tumor of hilar lymph node; left pleural effusion; obstructive pneumonia; thyroid nodule; left lung adenocarcinoma with left pleural and hilar lymph node metastasis (T3N1M1a ⅣA stage); lung malignancy; left pleural metastatic carcinoma; left hilar …
patient56	2020-08-20 09:30:57	Bevacizumab	275	29	2020-08-10 19:12:38	2020-10-22 16:57:32	97	98	5.8	1.1	75.6	72.1	4.6	2.98	0.348	0.22	Left lung adenocarcinoma with multiple metastases to the lungs, mediastinum, lymph nodes, and brain (T4N2M1c stage IVB); secondary malignant tumors in the lungs; secondary malignant tumors in the mediastinal lymph nodes; secondary malignant tumors in the brain; gallstones; left lung adenocarcinoma with metastases to the lungs, mediastinum lymph nodes, and brain (T4N2M1c stage IVB) EGFR (+), ALK (…
patient57	2020-09-21 08:04:48	Bevacizumab	275	244	2020-09-16 19:51:27	2022-04-27 15:07:07	116	124	2.4	1	89.5	91.9	4.58	4.18	0.41	0.38	Left lung adenocarcinoma with left hilum, bilateral adrenal glands, and multiple bone metastases; bronchial or lung malignancy; secondary lung malignancy; secondary adrenal gland malignancy; secondary bone malignancy; left pleural effusion
patient58	2018-08-08 09:09:53	Bevacizumab	289	120	2018-08-06 12:30:52	2019-09-23 10:02:02	76	56.2	9.7	4.6	92.8	93.8	5.14	4.49	0.48	0.42	Left lung adenocarcinoma with left pleural effusion; bronchial or lung malignancy; left lower lobe adenocarcinoma with multiple metastases to bilateral hilar lymph nodes (T2N3M0 stage III); secondary malignancy in hilar lymph nodes; left lower lobe adenocarcinoma with multiple metastases to bilateral hilar lymph nodes (T2N3M0 stage III); left lobular adenocarcinoma with multiple metastases to bil…
patient59	2018-10-18 10:13:16	Anlotinib	264	246	2018-10-15 13:06:02	2018-10-21 13:58:47	62	62.8	5.6	3.3	73.6	74	3.75	3.39	0.28	0.25	Left lung adenocarcinoma with right adrenal gland and multiple lymph node metastases (T1aN3M0 ⅢB); bronchial or lung malignancy; after radiofrequency ablation of the left lung; mild anemia; left lung adenocarcinoma with right adrenal gland and multiple lymph node metastases after chemoradiotherapy
patient60	2020-07-17 08:37:16	Bevacizumab	358	268	2020-07-09 15:10:13	2020-08-11 08:11:56	62	63	1.1	4.2	88.1	90.8	4.8	4.12	0.42	0.374	Left lung adenocarcinoma with pleural metastasis; secondary malignant tumor of pleura; left pleural effusion; liver cyst; chemotherapy for left lung adenocarcinoma with pleural metastasis (T1N0M1a stage IV); lung malignancy; hyperuricemia; gallbladder stones; gallbladder polyps; targeted therapy for malignant tumors; left lung adenocarcinoma (T1bN3M1a stage IVa EGFR 19 mutation); fatty liver; mul…
patient61	2014-12-30 09:59:33	Bevacizumab	325	111	2014-12-24 11:51:25	2014-12-30 10:06:14	60	62	7	7.8	90.3	88.6	2.48	2.81	22.4	24.9	Left lung adenocarcinoma with extensive pleural metastasis (cT4N0M1a stage IVa); left pleural effusion; left lung adenocarcinoma with extensive pleural metastasis (cT4N0M1a stage); left pleural effusion; left lung adenocarcinoma with extensive pleural metastasis and encapsulated pleural effusion (cT4N0M1a stage IVa); bilateral lung infection
patient62	2021-08-17 10:55:00	Bevacizumab	270	388	2021-08-12 18:30:28	2021-10-20 08:57:44	66.8	49	13.8	3.6	94.5	93.2	3.27	3.07	0.31	0.29	Left lung adenocarcinoma with pleural, left hilar, mediastinal lymph node, and liver metastases (T4N2M1b IVA stage) anti-vascular + molecular targeted therapy; left upper lobe malignant tumor; secondary malignant tumor of the pleura; secondary malignant tumor of the hilar lymph nodes; secondary malignant tumor of the mediastinal lymph nodes; chronic obstructive pulmonary disease; bronchial asthma…
patient63	2019-08-16 15:47:59	Anlotinib	379	201	2019-08-07 09:52:03	2020-02-20 09:57:28	67.5	113	6	5.4	88.4	98	2.94	3.45	0.26	0.34	Left lung adenocarcinoma with multiple metastases to the pericardium, left pleura, bones, brain, and lymph nodes (T2aN3M1b; stage IVb, E19-Del and T790M mutations); bronchial or lung malignancy; secondary malignancy of the pleura; secondary malignancy of the bone; secondary malignancy of the brain; secondary malignancy of lymph nodes in multiple locations; pleural effusion; left lung adenocarcino…
patient64	2018-07-29 10:54:07	Bevacizumab	253	359	2018-07-29 09:17:50	2018-08-06 09:03:11	53	41.2	5.8	3.8	91.5	88.9	4.46	3.8	0.41	0.34	Left lung adenocarcinoma with bilateral lung and pleural metastasis (cT4N0M1a stage IV); secondary malignant tumor of the lung; secondary malignant tumor of the pleura; large left pleural effusion; type 2 diabetes
patient65	2019-07-23 08:33:05	Bevacizumab	397	219	2019-07-22 10:23:26	2019-08-21 09:52:52	76.8	62	2.4	2.2	85.3	86.8	3.94	4.08	0.34	0.35	Left lung adenocarcinoma with metastases to bilateral hilum, pleura, liver, pancreatic head, pancreatic body, multiple bones throughout the body, multiple mediastinal and supraclavicular lymph nodes (cT4N3M1c; stage IV); bronchial or lung malignant tumor; left lung adenocarcinoma with multiple metastases to brain, liver, pancreas and bones (cT4N3M1c stage IV); secondary malignant tumor in the bra…
patient66	2020-12-11 12:50:13	Bevacizumab	295	157	2020-12-08 16:20:12	2021-03-29 09:49:17	80.2	77	10.5	3.6	82.3	85.8	5.25	4.36	0.432	0.37	Left lung adenocarcinoma with multiple metastases to both lungs; secondary malignant tumors of the lungs; mediastinal lymph node metastasis of lung cancer; bone metastasis of lung cancer; post-laryngeal cancer resection; old pulmonary tuberculosis; grade 2 hypertension; rheumatoid arthritis; second chemotherapy for left lung adenocarcinoma; brain metastasis of lung cancer; third chemotherapy for …
patient67	2021-04-14 10:47:00	Bevacizumab	275	161	2021-04-01 11:16:40	2022-09-01 08:43:38	89	79	10.4	5.2	85.9	92.2	4.81	3.87	0.41	0.36	Left lung adenocarcinoma with multiple lymph node metastases in both lungs, brain, left adrenal gland, and mediastinum (T4N3M1c IVB stage L858r mutation); systemic extensive secondary malignant tumors; chronic gastritis; liver cysts; kidney cysts; left lung adenocarcinoma with multiple lymph node metastases in both lungs, brain, left adrenal gland, and mediastinum; targeted treatment of malignant…
patient68	2020-12-11 09:50:00	Bevacizumab	230	232	2020-12-07 11:37:03	2020-12-17 14:38:27	71	69	7.1	6.1	96.4	93.3	4.75	4.36	0.46	0.41	Left lung adenocarcinoma with brain and bone metastasis
patient69	2021-11-05 10:05:00	Bevacizumab	233	306	2021-10-24 10:10:16	2021-11-08 07:44:09	51	48.5	9.3	14.3	87.6	88.1	4.1	4.62	0.36	0.41	Left lung adenocarcinoma with brain, meningeal, mediastinal lymph node, and multiple bone metastases (EGRF exon 19 mutation); targeted therapy for malignant tumors; secondary malignant tumors in bones; secondary malignant tumors in lymph nodes; secondary malignant tumors in brain and meninges
patient70	2018-06-07 08:15:22	Bevacizumab	344	193	2018-06-06 13:10:05	2018-08-14 09:19:10	71.1	79.6	2	1.2	89.1	96.6	4.11	3.28	0.37	0.32	Left lung adenocarcinoma with bone and liver metastasis (T4N3M1 ALK+); Bronchial or lung malignancy; Left lung adenocarcinoma with bone and liver metastasis (T4N3M1 ALT+); Lung malignancy
patient71	2020-11-19 10:55:00	Bevacizumab	241	322	2020-11-18 09:50:41	2020-12-10 09:09:35	71	73	5.4	1.4	87.4	89.5	5.15	4.74	0.45	0.42	Left lung adenocarcinoma with multiple bone metastases in the hilum, mediastinum, lungs, and the whole body (ALK-); maintenance chemotherapy for malignant tumors; lung malignancy; secondary malignant tumors in the lungs; secondary malignant tumors in the mediastinum; secondary malignant tumors in the bones; type 2 diabetes; cancer pain; left lung adenocarcinoma with multiple bone metastases in th…
patient72	2021-02-26 10:23:00	Bevacizumab	327	176	2021-02-19 20:08:01	2022-10-28 08:35:04	49.5	43	1.7	5.9	89.5	91.6	4.38	3.08	0.39	0.28	Left lung adenocarcinoma with multiple metastases to the lungs, pleura, bones, and mediastinal lymph nodes (T3N1M1 Stage IV); lung malignancy; secondary malignancy to the lungs; secondary malignancy to the pleura; secondary malignancy to the bones; secondary malignancy to the mediastinal lymph nodes; malignant pleural effusion; gallbladder polyp; left lung adenocarcinoma with multiple metastases …
patient73	2018-05-05 10:29:13	Bevacizumab	436	225	2018-05-04 10:34:24	2019-05-13 09:59:33	58	84.5	4.1	8.1	87.6	91.2	4.44	4.89	0.39	0.45	Left lung adenocarcinoma with multiple bone metastases (T1aN2M1b stage IVa); Bronchial or lung malignancy; Left lung adenocarcinoma with multiple bone metastases (T1aN2M1b stage IVb); Left lung adenocarcinoma with multiple bone metastases (T1aN2M1b stage IV); Left lung adenocarcinoma with multiple bone metastases (cT1aN2M1b stage IVb)
patient74	2020-09-27 11:15:59	Anlotinib	321	265	2020-09-18 10:47:13	2020-10-21 09:56:06	56	55	1.1	1.5	65.3	65.2	4.64	5.34	0.3	0.35	Left lung adenocarcinoma with multiple bone and brain metastases; bronchial or lung malignancy; secondary malignancy of bone; secondary malignancy of brain
patient75	2020-05-25 10:39:14	Bevacizumab	456	409	2020-05-21 15:31:33	2020-06-09 21:12:42	44	53	1.2	1.9	78.4	78.9	2.82	2.86	0.22	0.226	Left lung adenocarcinoma T4N2M1b IV stage (EGFR7p11.2 amplification) chemotherapy; lung malignancy; obstructive pneumonia; iron deficiency anemia; left lung adenocarcinoma T4N2M1b IV stage (EGFR7p11.2) chemotherapy; left lung adenocarcinoma with mediastinal and left hilar lymph nodes, left small intestine wall metastasis T4N2M1b IV stage (EGFE7p11.2 PD-L1 1%) chemotherapy; secondary malignant tum…
patient76	2019-12-11 11:05:34	Bevacizumab	405	211	2019-12-04 16:22:38	2020-02-24 07:45:39	118.1	102	2.8	1.9	99.2	95.1	2.47	1.92	0.25	0.183	Left lung adenocarcinoma (T4N3M1c stage IV) chemotherapy; lung malignancy; left kidney stone; chronic kidney disease stage 3; maintenance chemotherapy for malignant tumors; left lung adenocarcinoma (T4N3M1c stage IV) liver; lung; pleura; vertebral body; multiple metastases to ribs; secondary malignant tumors in the liver; secondary malignant tumors in the lungs; secondary malignant tumors in the …
patient77	2020-12-06 08:38:58	Bevacizumab	192	203	2020-12-04 11:53:23	2021-03-23 09:25:41	57	68	12.4	3.6	93.6	100.6	4.83	3.41	0.45	0.34	Left lung adenocarcinoma (T2aN0M0; stage IIb); lung malignancy; chronic obstructive pulmonary disease; abnormal liver function; hyperlipidemia; left lung adenocarcinoma (T2aN0M0 stage IIb); chronic obstructive pulmonary disease with acute exacerbation; left lung adenocarcinoma (T2aN0M0 stage IIB) 4th chemotherapy; upper lobe malignancy; right lung adenocarcinoma (T2aN0M0 stage IIB) 5th chemothera…
patient78	2021-06-21 11:20:00	Bevacizumab	518	171	2021-06-10 09:38:02	2021-10-11 16:17:53	69	66	5.8	4.5	90.5	98.2	4.21	3.79	0.38	0.37	Left lower lobe adenocarcinoma with brain metastasis (T1bN2M1c) stage IVB; secondary brain malignant tumor; maintenance chemotherapy for malignant tumor; left lower lobe malignant tumor; left lower lobe adenocarcinoma with brain metastasis (T1bN2M1c) stage IVB chemotherapy; targeted therapy for malignant tumors; immunotherapy for malignant tumors; right lower lobe malignant tumor; left lower lobe…
patient79	2020-12-08 11:57:00	Bevacizumab	84	74	2020-12-08 11:28:21	2020-12-28 11:50:57	61	70	4.6	4.8	92.5	92.7	4.54	4.22	0.42	0.39	Postoperative recurrence of invasive adenocarcinoma of the left lower lobe with multiple brain metastases after radiotherapy; bronchial or lung malignancy; type 2 diabetes; hypertension stage 1; mixed anxiety and depressive disorder; post-hysterectomy; bilateral renal cysts; right middle ear-mastoiditis; secondary brain malignancy; right middle ear-mastoiditis
patient80	2023-10-11 09:26:00	Anlotinib	287	218	2023-10-07 18:30:07	2023-12-02 16:49:30	86	77	6.6	9.9	63.5	63.7	6.03	5.92	0.38	0.38	left lower lobe malignant tumor; secondary malignant tumor of mediastinal lymph node; maintenance chemotherapy for malignant tumor; targeted therapy for malignant tumor; immunotherapy for malignant tumor; chronic atrophic gastritis; benign esophageal tumor; fatigue fracture of vertebra; old cerebral infarction
patient81	2023-07-28 10:57:00	Bevacizumab	223	111	2023-07-20 07:24:56	2023-08-07 08:43:47	34	39	2.3	2.8	87.2	84.4	3.98	3.59	0.35	0.3	Left lower lobe malignant tumor; petit mal epilepsy [atypical absence seizure]; obstructive pneumonia; hydrocephalus; secondary malignant tumors in multiple lymph nodes; secondary malignant tumors in the brain; secondary malignant tumors in the liver; secondary malignant tumors in the spleen; secondary malignant tumors in the adrenal glands; secondary malignant tumors in the bones; chemotherapy f…
patient82	2019-11-07 09:06:38	Bevacizumab	370	281	2019-11-06 09:48:04	2019-12-23 15:11:47	51.3	73.7	1.6	8	92.3	88.8	3.5	4.73	0.32	0.42	Adenocarcinoma of the dorsal segment of the left lower lobe with multiple brain metastases (EGFR P.G719A mutation); malignant tumors in the lower lobe of the lung; secondary malignant tumors in the brain; secondary malignant tumors in the brain after local resection; adenocarcinoma of the dorsal segment of the left lower lobe of the lung with multiple brain metastases (EGFR P.G719A mutation); tar…
patient83	2020-08-07 15:21:32	Anlotinib	173	168	2020-08-06 22:31:05	2020-09-17 11:10:48	70	62	3	3.5	99.9	95.3	4.12	4.51	0.412	0.43	Peripheral squamous cell carcinoma of the left upper lobe (T3NxM1a stage IV); targeted therapy for malignant tumors; bronchial or pulmonary malignancies; coronary atherosclerotic heart disease; Peripheral squamous cell carcinoma of the left upper lobe with right lung metastasis (T3NxM1a; stage IV); secondary malignant tumors of the lung; Peripheral squamous cell carcinoma of the left upper lobe w…
patient84	2021-11-23 08:57:00	Bevacizumab	242	172	2021-11-17 13:54:32	2021-11-25 08:15:27	62	59	5.2	3.8	92.3	91.1	3.79	3.72	0.35	0.34	Adenocarcinoma of the left upper lobe with multiple metastases to the left lower lobe, left hilum, mediastinum, portal lymph nodes, and bilateral adrenal glands; secondary malignant tumors of the lung; secondary malignant tumors of the hilar lymph nodes; secondary malignant tumors of the mediastinal lymph nodes; secondary malignant tumors of the portal lymph nodes; secondary malignant tumors of t…
patient85	2019-04-04 09:12:07	Anlotinib	100	181	2018-09-05 09:31:20	2020-10-14 13:26:45	79	65	4.4	3.1	93.2	90.3	4.82	4.76	0.45	0.43	Left upper lobe adenocarcinoma with multiple metastases to the pleura, hilar and mediastinal lymph nodes; secondary malignant tumors in multiple lymph nodes; malignant tumors in the pulmonary junction; malignant tumors in the upper lobe; malignant tumors in the lung; malignant tumors in the bronchus; left upper lobe adenocarcinoma with multiple metastases to the hilar, pleural and mediastinal lym…
patient86	2020-07-22 10:37:10	Bevacizumab	309	270	2020-07-15 10:13:09	2020-07-25 11:26:37	87	66.3	5.8	13.3	87.2	89	5.84	4.8	0.51	0.43	Left upper lobe neuroendocrine carcinoma with subcutaneous and multiple brain metastases on the left chest wall after surgery (cT3N0M1b IVB stage); lung malignancy; secondary malignant tumors on the subcutaneous part of the chest wall; secondary malignant tumors on the brain; targeted therapy for malignant tumors; emphysema; gallstones; cysts on the upper pole of the right kidney; renal calcifica…
patient87	2023-11-26 12:33:00	Bevacizumab	314	193	2023-11-17 14:36:45	2023-12-05 12:19:12	86	74	11	6.1	90.2	97.3	4.68	4.47	0.42	0.44	Left upper lobe malignant tumor; secondary malignant tumor of the brain; secondary malignant tumor of the mediastinum; secondary malignant tumor of the adrenal gland; obstructive pneumonia; secondary malignant tumor of the lymph nodes; radiotherapy for malignant tumors; targeted therapy for malignant tumors; gallstones; accessory spleen; cavernous lymphangioma; nontoxic multinodular goiter
patient88	2022-11-22 16:33:00	Anlotinib	259	230	2022-11-15 17:32:19	2022-11-28 08:44:20	109	98	2.1	2	89	88.7	4.29	4.26	0.38	0.38	Left upper lobe malignant tumor; Secondary intracranial malignant tumor; Radiotherapy for malignant tumor; Maintenance chemotherapy for malignant tumor; Targeted therapy for malignant tumor
patient89	2023-02-25 11:00:00	Bevacizumab	157	183	2023-02-24 06:46:28	2023-07-01 07:05:20	75	84	9.1	3	88.5	93.1	2.87	3.9	0.25	0.36	left upper lobe malignant tumor; secondary malignant tumor in cervical lymph nodes; secondary malignant tumor in lymph nodes; maintenance chemotherapy for malignant tumors; targeted therapy for malignant tumors; localized edema; systolic hypertension in the elderly; moderate anemia; hypoproteinemia; hypochloremia; hypocalcemia; hypokalemia; chemotherapy for tumors; immunotherapy for malignant tum…
patient90	2022-06-10 11:21:00	Bevacizumab	303	217	2022-06-04 13:06:51	2022-08-11 18:50:41	50	59	1.4	2.5	88.7	91.6	4.24	3.68	0.38	0.34	Left upper lobe malignant tumor; secondary malignant tumor of bone; secondary malignant tumor of mediastinal lymph node; obstructive pneumonia; hypertension grade 3 (very high risk); fatty liver; not elsewhere classified; maintenance chemotherapy for malignant tumor; targeted therapy for malignant tumor; left lower lobe malignant tumor
patient91	2023-06-11 09:00:00	Bevacizumab	324	179	2023-06-02 19:43:53	2023-10-31 18:40:49	73	73	6.2	5.4	85	98.9	4.54	3.71	0.39	0.37	left upper lobe malignant tumor; secondary malignant tumor of hilar lymph node; secondary malignant tumor of mediastinal lymph node; obstructive pneumonia; bronchial stenosis; pneumothorax; emphysema; adrenal gland enlargement; simple renal cyst; maintenance chemotherapy for malignant tumor; immunotherapy for malignant tumor; targeted therapy for malignant tumor; incomplete right bundle branch bl…
patient92	2023-10-13 09:46:00	Bevacizumab	351	356	2023-10-05 17:53:52	2023-10-15 11:04:36	79	75	5.8	2.7	84.6	87	3.95	3.55	0.33	0.31	Left upper lobe malignant neoplasm; secondary malignant neoplasm of lung; secondary malignant neoplasm of bone; secondary malignant neoplasm of liver; secondary malignant neoplasm of adrenal gland; pneumonia; pleural effusion; fatty liver; not elsewhere classified; sinus tachycardia; gallstones with chronic cholecystitis; hyperuricemia; postoperative hysterectomy; pericardial effusion (non-inflam…
patient93	2022-07-21 14:43:00	Anlotinib	183	177	2022-07-20 09:28:49	2022-07-23 10:32:01	48	43	6.7	3.3	80.6	84.4	2.53	2.37	0.2	0.2	Left upper lobe malignant tumor; ruptured bullae; emphysema combined with bullae; space-occupying lesions in the liver; anemia; hypoproteinemia; peritoneal effusion
patient94	2022-04-01 14:54:00	Bevacizumab	366	166	2022-03-26 08:14:40	2023-03-07 10:07:52	71	66	2.3	13.1	110.9	118.7	2.93	2.62	0.33	0.31	Left upper lobe malignant tumor; radiotherapy for malignant tumor; targeted therapy for malignant tumor; secondary malignant tumor in the brain; hypertension stage 3 (extremely high risk)
patient95	2019-05-08 18:01:56	Anlotinib	537	218	2019-05-07 11:56:07	2019-08-19 09:38:25	61	43.4	2.4	0.2	68.5	75.7	3.43	3.42	0.24	0.26	Left lung lymphoepithelioma-like carcinoma with multiple metastases throughout the body (cT4N3M1c stage IVB); bronchial or lung malignant tumor; obstructive pneumonia in the left lower lung; a small amount of pleural effusion on the left side; pericardial effusion; nodular goiter; liver cyst; uterine leiomyoma; left lung lymphoepithelioma-like carcinoma with multiple metastases throughout the bod…
patient96	2020-08-14 10:54:07	Bevacizumab	220	172	2020-08-13 11:49:25	2020-09-07 11:21:46	51	38	4.4	3.5	69.1	66.6	5.53	5.09	0.38	0.34	Invasive adenocarcinoma of the left lung with multiple bone and liver metastases (cT2N2M1c IVB stage EGFR exon 21 L858R mutation); targeted therapy for malignant tumors; bronchial or lung malignancies; secondary malignant tumors of the bone; right kidney stones; right kidney cysts; fatty liver; secondary malignant tumors of the liver; Invasive adenocarcinoma of the left lung with multiple bone an…
patient97	2022-07-31 08:09:00	Bevacizumab	287	238	2022-07-20 09:25:38	2023-06-21 15:40:22	71	100	12.2	4.9	90.5	89.4	4.76	4.8	0.43	0.43	Left lung malignant tumor; malignant pleural effusion; secondary malignant tumor of bone; abnormal lung diagnostic imaging; targeted therapy for malignant tumor
patient98	2021-05-30 12:03:00	Bevacizumab	287	118	2021-05-27 10:31:19	2021-06-28 09:04:19	99	96	5.9	7.8	97	91.2	3.68	3.75	0.36	0.34	Left lung poorly differentiated adenocarcinoma with multiple lymph node metastases in the mediastinum and left axilla (T3N2M0; targeted therapy for malignant tumors; lung malignant tumors; secondary malignant tumors in the mediastinum; secondary malignant tumors in the axillary lymph nodes; maintenance chemotherapy for malignant tumors; secondary malignant tumors in the mediastinum lymph nodes; s…
patient99	2021-01-22 10:09:36	Bevacizumab	188	134	2021-01-06 09:30:58	2021-12-02 06:37:56	48	47	6.7	3.1	80.6	88.2	3.87	4.06	0.31	0.36	Poorly differentiated adenocarcinoma of the left lung with multiple metastases to both lungs, pleura, liver, brain, and bones; targeted therapy for malignant tumors; secondary malignant tumors in the brain; secondary malignant tumors in the liver; secondary malignant tumors in the bone; secondary malignant tumors in the pleura; malignant tumors in the upper lobe of the lung (pT4N2M1b; stage IV; E…
patient100	2018-07-04 11:37:48	Bevacizumab	469	177	2018-06-30 09:34:35	2018-07-12 09:50:40	69	63	5.8	10.4	104.8	98.3	2.48	1.74	0.26	0.17	Poorly differentiated adenocarcinoma of the left lung with rib metastasis (T3N3M1C stage IVB); post-subtotal thyroidectomy; lung infection; severe anemia
patient101	2020-08-31 09:40:17	Bevacizumab	220	134	2020-08-29 10:52:40	2021-10-25 18:05:16	88.1	93	18.6	11.9	71.5	73.1	5.93	5.07	0.42	0.371	Poorly differentiated adenocarcinoma of the left lung with metastases to the hilar, mediastinal lymph nodes, and brain (ALK-EGFR unknown); lung malignancy; secondary malignancy of the lung; secondary malignancy of the mediastinal lymph nodes; radiotherapy for malignant tumors; targeted therapy for malignant tumors; poorly differentiated adenocarcinoma of the left lung with metastases to the hilar…
patient102	2020-12-05 10:40:26	Bevacizumab	258	285	2020-11-20 18:59:33	2020-12-22 18:22:36	83	71	6.9	4.2	93	91.8	4.53	4.39	0.421	0.403	Poorly differentiated adenocarcinoma of the left lung with multiple bone metastases T4N0M1c Stage IVB; lung malignancy; secondary malignant tumor of bone; fatty liver; gallbladder stones; poorly differentiated adenocarcinoma of the left lung with multiple bone metastases T4N0M1c Stage; bronchial or lung malignancy; nasal septum deviation; poorly differentiated adenocarcinoma of the left lung with…
patient103	2020-04-21 08:47:02	Bevacizumab	266	185	2020-04-13 13:00:31	2020-08-18 10:24:32	65	54	34.2	14.9	91	100.7	5.57	4.35	0.51	0.44	Poorly differentiated adenocarcinoma of the left lung; accompanied by multiple metastases throughout the body (T1N3M1 stage IV); emphysema; cerebral arteriosclerosis; lumbar disc herniation; pathological fracture of the thoracic vertebra; high-risk group for grade 2 hypertension; maintenance chemotherapy for malignant tumors; accompanied by multiple metastases throughout the body (T1N3M1 stage IV…
patient104	2020-09-18 09:47:08	Bevacizumab	178	214	2020-09-13 14:45:31	2021-06-28 13:22:53	76.3	65	5.3	4.1	90.9	91.9	4.49	4.44	0.41	0.41	Left lung poorly differentiated adenocarcinoma (T4N3M1a IV stage T790M); targeted therapy for malignant tumors; lung malignancies; chronic obstructive pulmonary disease with acute exacerbations; secondary malignancies of the chest wall; left lung adenocarcinoma with metastases to the hilum, mediastinum, bilateral lungs, and bones (T4N3M1a IV stage T790M mutation); secondary malignancies of the lu…
patient105	2019-03-12 11:27:36	Bevacizumab	122	138	2019-03-05 20:49:12	2019-07-31 20:09:50	48.02	78	10.7	4.7	85.1	88	4.75	3.49	0.4	0.31	Poorly differentiated adenocarcinoma of the left lung (T3N2M1a stage IV); bronchial or lung malignancy; meningeal thickening (tumor meningeal metastasis?); poorly differentiated adenocarcinoma of the left lung (T3N2M1a; stage IV); lung malignancy; mild anemia; fatty liver; gallstones; left pleural effusion
patient106	2019-10-14 09:03:00	Anlotinib	252	275	2019-10-13 09:26:23	2020-08-15 11:11:39	70.76	70.9	7.6	4.8	112.4	97.5	3.39	4.05	0.38	0.4	Poorly differentiated squamous cell carcinoma of the left lung with intrapulmonary and multiple lymph node metastases (T3N2M1a); lung malignancy; secondary lung malignancy; secondary malignancy in multiple lymph nodes; targeted therapy for malignant tumors
patient107	2019-10-14 09:58:21	Anlotinib	486	470	2019-10-04 19:44:21	2019-11-11 09:19:39	107	65.7	2.4	2.4	86.8	87.2	2.2	2.89	0.19	0.25	Large cell carcinoma of the left lung (T3N3M1c stage IV); lung malignancy; hypertension stage 2 (very high risk); moderate anemia; left kidney stone; bacterial pneumonia
patient108	2019-12-17 11:55:00	Bevacizumab	114	120	2019-12-14 10:01:55	2020-01-16 07:48:36	54.9	46.3	1.3	3.7	101.3	99.4	3.15	3.47	0.32	0.345	Left frontal lobe oligodendroglioma recurred after surgery; frontal lobe malignant tumor
patient109	2014-06-20 10:29:09	Bevacizumab	156	51	2014-06-19 12:00:13	2014-08-15 13:15:15	70	77	4.9	2.5	94.2	97.9	4.45	4.32	41.9	42.3	Left frontal lobe glioblastoma recurred after surgery; secondary epilepsy
patient110	2018-04-12 09:45:12	Bevacizumab	238	132	2018-04-08 09:51:25	2018-09-26 10:01:27	44	26.6	3	6.7	94.8	94	4.27	3.82	0.4	0.36	Left frontotemporal oligodendroglioma after postoperative radiotherapy (WHO grade II); brain malignancy; recurrence of left frontal oligodendroglioma after postoperative radiotherapy; urinary tract infection; multiple organ dysfunction syndrome (MODS)
patient111	2018-02-25 10:24:54	Bevacizumab	464	295	2018-02-24 11:34:09	2018-03-21 17:26:44	105	147	4.1	2	90	89.3	4.69	4.59	0.42	0.41	Vascular sarcoma of the left thigh; Vascular malignant tumors; Malignant tumors of connective and soft tissues of the lower extremities (including hip)
patient112	2019-07-06 10:21:52	Anlotinib	235	230	2019-07-03 12:01:31	2019-08-16 12:45:39	56.44	62	6.5	9	91.9	97.5	3.7	3.99	0.34	0.39	Left chest wall sebaceous gland carcinoma, left axillary metastasis, with bilateral lung metastasis after resection; skin malignancy; left breast ductal carcinoma in situ, modified radical surgery (pTisN0M0 stage 0); breast malignancy; hepatitis B surface antigen carrier; left breast ductal carcinoma in situ, modified radical surgery (pTisN0M0 stage 0); breast ductal carcinoma in situ; left chest…
patient113	2020-05-01 10:12:11	Sunitinib	339	211	2020-04-25 10:04:43	2020-07-24 20:27:33	67.2	59	3.8	2.4	90.5	97.7	4.4	3.07	0.4	0.3	Left renal cell carcinoma with metastasis; targeted therapy for malignant tumors; left renal cell carcinoma with bone metastasis; renal malignant tumor; secondary malignant tumor of bone
patient114	2020-07-14 11:31:14	Bevacizumab	343	255	2020-07-11 09:06:07	2020-09-05 08:55:54	55.4	60	3.1	5.3	81.5	83.7	4.27	4.23	0.35	0.35	Postoperative chemotherapy for invasive ductal carcinoma of the left breast; malignant tumor in the upper outer quadrant of the breast; secondary malignant tumor in the brain; poorly differentiated carcinoma in the upper lobe of the right lung
patient115	2020-11-21 09:24:36	Bevacizumab	175	20	2020-11-19 10:29:23	2021-06-11 11:53:50	38	30	2.7	4.7	92.1	97.4	3.04	3.08	0.28	0.3	Invasive carcinoma of the left breast of non-special type (cT4NxM1 stage IV); chemotherapy for malignant tumors after surgery; malignant tumors of the breast; secondary malignant tumors in the brain; secondary malignant tumors in the lungs; secondary malignant tumors in the liver; Invasive carcinoma of the left breast of non-special type (cT4NxM1 stage IV); Invasive carcinoma of the left breast o…
patient116	2020-08-17 18:39:31	Bevacizumab	295	262	2020-08-12 12:58:08	2020-11-18 09:38:54	64	75	3.7	5.4	87.1	91.8	5.59	5.48	0.49	0.5	chemotherapy after surgery for left thalamoventricular glioblastoma; thalamoventricular glioblastoma; postoperative obstructive hydrocephalus; postoperative left thalamoventricular glioblastoma; ventricular malignancy; bilateral maxillary sinusitis; ethmoid sinusitis; bilateral ethmoid sinusitis
patient117	2020-11-06 10:54:29	Bevacizumab	117	183	2020-11-04 18:29:56	2020-12-07 19:03:49	61	52	5.2	4.1	90.9	90.9	4.27	4.5	0.388	0.409	Chemotherapy after resection of left thalamic and midbrain glioma; malignant tumors of the thalamus and midbrain; recurrence of left thalamic astrocytoma after postoperative radiotherapy; malignant brain tumor; hypertrophy of nasal concha
patient118	2021-01-21 08:36:58	Bevacizumab	312	184	2021-01-08 09:43:06	2021-05-11 10:16:28	65	60	1.5	7.4	89	85.3	4.01	4.49	0.36	0.38	Radiotherapy after resection of left temporo-occipital glioma; Chemotherapy after resection of left temporo-occipital glioma; Malignant tumor of temporo-occipital lobe; Left temporo-occipital glioma (postoperative); Chemotherapy after postoperative treatment of left glioblastoma; Glioblastoma WHO grade IV in left temporo-occipital lobe; Chemotherapy after postoperative treatment of left temporo-o…
patient119	2020-11-20 16:29:32	Bevacizumab	154	154	2020-11-18 07:44:45	2020-11-24 10:27:37	111	110	3.2	3.9	88.7	89.1	4.69	4.86	0.416	0.43	Postoperative left temporal lobe anaplastic oligodendroglioma; Temporal lobe malignant tumor; Hypertension; Type 2 diabetes; Postoperative left temporal lobe anaplastic oligodendroglioma; Hypertension grade 2; Prostatic hyperplasia
patient120	2020-06-26 07:37:45	Bevacizumab	114	92	2020-06-25 15:02:56	2020-08-01 10:27:30	91.6	88.4	6.8	9.5	98	99	4.05	3.93	0.4	0.39	Multiple glioblastomas in the left temporal and parietal lobes after concurrent chemoradiotherapy; parietal and temporal malignant tumors; type 2 diabetes; hypertension grade 1; chemotherapy for malignant tumors after surgery; tumor stroke; hypertension grade 1 low-risk group; hypokalemia; pulmonary infection; pleural effusion; hypoproteinemia
patient121	2018-08-02 10:18:30	Apatinib	168	98	2018-07-30 08:58:36	2018-08-08 11:43:15	55.8	58.1	3.7	2.6	91.7	90.3	4.23	4.43	0.39	0.4	Left ovarian serous adenocarcinoma stage ⅡC recurred after comprehensive treatment; Ovarian malignancy
patient122	2020-09-27 10:16:03	Anlotinib	309	287	2020-09-14 09:53:08	2020-12-07 09:46:32	95	96	10.4	9.4	91.4	90.6	4.79	3.83	0.44	0.35	Left thyroid papillary carcinoma with lung metastasis after surgery; chemotherapy for malignant tumors after surgery; thyroid malignant tumors; secondary malignant tumors in the lungs; cervical sinus infection; bronchial mucositis; bilateral pneumothorax; bilateral pleural effusion; hypoproteinemia; hypokalemia; postoperative recurrence of thyroid cancer with lung and cervical lymph node metastas…
patient123	2019-11-14 08:55:51	Sorafenib	322	219	2019-11-13 12:51:22	2019-12-04 13:19:32	41	43	6.8	5.9	80.3	81.3	4.21	4.44	0.34	0.36	Postoperative bilateral lung and multiple bone metastases after surgery for left-sided thyroid follicular carcinoma (TxN1bM1; stage II; high risk); thyroid malignancy; secondary lung malignancy; secondary bone malignancy; postoperative bilateral lung and multiple bone metastases after surgery for left-sided thyroid follicular adenocarcinoma (TxN1bM1 stage II; high risk); postoperative bilateral l…
patient124	2020-08-07 11:24:08	Bevacizumab	270	229	2020-08-06 09:51:58	2021-03-15 09:23:30	82	90	3	3.1	90.8	90.9	4.69	4.3	0.43	0.39	Glioblastoma of the left frontal lobe, corpus callosum, and anterior horn of the lateral ventricle, WHO grade IV; Glioblastoma of the left frontal lobe, corpus callosum, and anterior horn of the lateral ventricle; Recurrence of glioblastoma of bilateral frontal lobes and corpus callosum
patient125	2020-08-20 08:36:52	Anlotinib	151	101	2020-08-17 10:08:20	2021-03-04 16:19:35	76	69.3	3.7	3.1	96.3	98.8	3.74	3.39	0.36	0.34	Poorly differentiated squamous cell carcinoma metastatic to the mediastinum with metastasis to the left lobe of the liver (consider lung metastasis); secondary malignant tumors in the mediastinum; secondary malignant tumors in the liver; bilateral thyroid micropapillary carcinoma after surgery; mediastinal malignant tumors; bronchial or lung malignant tumors; thyroid malignant tumors; secondary m…
patient126	2020-05-12 11:56:01	Apatinib	597	241	2020-05-06 13:24:45	2020-05-26 06:40:29	50	74	6.8	11.4	87.1	91.1	3.72	3.87	0.32	0.353	Primary NUT carcinoma of the mediastinum with cervical lymph node metastasis; secondary malignancy of cervical lymph nodes; lung infection
patient127	2021-07-23 12:00:00	Anlotinib	200	114	2021-07-21 11:02:37	2021-07-30 10:16:19	76	84	3.6	2.8	92.1	90.6	3.79	3.93	0.35	0.36	Secondary malignant tumors in mediastinal lymph nodes; poorly differentiated adenocarcinoma of the right lung with pleural effusion, multiple metastases in the liver, mediastinal lymph nodes, abdominal cavity, and retroperitoneal lymph nodes (cT3N2M1 stage IV); targeted therapy for malignant tumors; secondary malignant tumors in the liver; secondary malignant tumors in abdominal lymph nodes; seco…
patient128	2021-08-09 16:02:00	Sorafenib	554	386	2021-08-03 17:18:41	2021-12-20 08:30:48	77.2	83	2.3	4.4	75.1	81.3	4.18	5.04	0.31	0.41	Secondary malignant tumors in mediastinal lymph nodes; targeted therapy for malignant tumors; postoperative left renal tumor (TxN1M0); lymphangitic carcinomatosis; hepatic hemangioma; thyrotoxicosis; postoperative left renal clear cell carcinoma (TxN1M0) with hilar and mediastinal lymph node metastasis; secondary malignant tumors in hilar lymph nodes; hypertension stage 2 (low risk); hypoproteine…
patient129	2021-08-16 09:21:00	Anlotinib	203	178	2021-08-06 11:13:18	2021-08-30 10:01:55	51	46	4.7	6.4	106.3	103.4	2.52	2.03	0.27	0.21	Secondary malignant tumors in mediastinal lymph nodes; targeted therapy for malignant tumors; transformation of moderately differentiated adenocarcinoma (EGFR19 exon deletion mutation) of the right upper bronchus into small cell lung cancer (limited stage); radiotherapy for malignant tumors; transformation of moderately differentiated adenocarcinoma (EGFR19 exon deletion mutation) of the right up…
patient130	2019-07-02 11:29:02	Anlotinib	310	235	2019-06-25 09:37:02	2019-07-23 10:02:09	83.73	76.4	2	3.4	89.9	88.3	2.97	3.16	0.27	0.28	Uterine spindle cell sarcoma with multiple metastases to both lungs and the abdominal cavity after surgery; uterine spindle cell sarcoma; secondary malignant tumors in the lungs; secondary malignant tumors in the abdominal cavity; double J tube placement in the right renal pelvis, ureter, and bladder after surgery; hypertension; type 2 diabetes; coronary artery stent implantation after surgery; p…
patient131	2021-04-30 11:04:00	Anlotinib	182	159	2021-04-28 08:54:07	2021-05-21 10:44:54	72	65	4.1	5.7	97.3	94.4	3.32	3.76	0.32	0.36	Postoperative recurrence of uterine leiomyosarcoma with abdominal metastasis; uterine malignant tumor; secondary abdominal malignant tumor; the nature of the left lung tumor is to be determined; targeted therapy for malignant tumors; maintenance chemotherapy for malignant tumors
patient132	2019-06-27 09:06:42	Bevacizumab	342	294	2019-06-21 11:39:04	2019-07-17 14:15:35	55.73	61.14	3.8	2.6	91.9	91.7	3.95	3.62	0.36	0.33	Postoperative recurrence of moderately differentiated endometrial adenocarcinoma; uterine malignancy; abnormal liver function
patient133	2019-09-11 09:43:08	Bevacizumab	202	185	2019-09-03 10:27:31	2020-02-06 12:06:19	52.9	47.3	4.2	3.5	87.3	87	3.54	3.15	0.31	0.27	Endometrial adenocarcinoma with abdominal metastasis (stage IVB); uterine malignancy; secondary abdominal malignancy; chronic hepatitis B; endometrial clear cell carcinoma with multiple metastases to bilateral adnexa, peritoneum, liver, lymph nodes, and bones (stage IVB); targeted therapy for malignant tumors; endometrial malignancy; secondary adnexa malignancy; secondary peritoneal malignancy; s…
patient134	2021-06-05 08:30:00	Bevacizumab	291	118	2021-06-03 20:11:30	2022-12-19 08:35:20	50	86	4.8	7	89.4	94.8	4.52	4.41	0.4	0.42	After the first postoperative chemotherapy for high-grade serous carcinoma of the endometrium stage IVB; malignant tumor of the endometrium; after the second postoperative chemotherapy for high-grade serous carcinoma of the endometrium stage IVB; after the third postoperative chemotherapy for high-grade serous carcinoma of the endometrium stage IVB; after the fourth postoperative chemotherapy for…
patient135	2021-09-25 09:23:00	Bevacizumab	279	172	2021-09-22 14:59:39	2021-10-23 12:53:02	50	61	5.7	6.3	73.7	71.2	5.02	4.72	0.37	0.34	Endometrial malignant tumor??; Ascites; Chest tightness Cause: Pulmonary embolism?; Endometrial malignant tumor?
patient136	2023-06-09 09:02:00	Bevacizumab	342	177	2023-06-05 19:01:48	2023-07-01 10:35:14	51	44	10.5	9.1	95	96.1	4	3.35	0.38	0.32	Endometrial malignancy; vaginal malignancy; hypertension; rheumatic tricuspid regurgitation; liver cyst; maintenance chemotherapy for malignant tumors; immunotherapy for malignant tumors; accessory spleen; mild anemia; multiple primary malignant tumors
patient137	2021-09-02 08:40:00	Bevacizumab	285	95	2021-08-28 09:23:07	2022-02-12 19:19:28	64.5	70	5.3	4.6	85.9	102.2	3.81	2.23	0.327	0.23	Poorly differentiated adenocarcinoma of the endometrium with localized clear cell carcinoma stage ⅢC2; chemotherapy for malignant tumors after surgery; targeted therapy for malignant tumors; postoperative poorly differentiated adenocarcinoma of the endometrium with localized clear cell carcinoma stage ⅢC2; secondary malignant tumors in abdominal lymph nodes; secondary malignant tumors in pelvic l…
patient138	2018-05-11 08:23:29	Bevacizumab	179	139	2018-04-25 10:47:46	2018-09-10 11:47:25	82	25.3	1.9	4.9	86	91.7	3.15	2.29	0.27	0.21	Postoperative endometrial cancer with multiple pelvic lymph node metastases; Endometrial malignant tumor; Postoperative pelvic implantation of radioactive particles; Postoperative pelvic implantation of radioactive ions; Postoperative endometrial cancer with multiple pelvic metastases; Adhesive intestinal obstruction; Postoperative transverse colostomy
patient139	2023-03-08 14:38:00	Nintedanib	233	347	2023-03-04 17:19:34	2023-03-12 06:26:35	82	84	5	1.3	89.3	91.1	4.48	3.95	0.4	0.36	Endometrial cancer; pelvic effusion; osteoporosis
patient140	2021-05-15 10:44:04	Bevacizumab	205	125	2021-05-13 11:11:22	2021-06-10 10:22:41	72	58	9.2	7.4	99.4	101.2	3.45	3.33	0.34	0.34	After the second chemotherapy after interventional treatment for stage IIIb cervical malignancies; After the third chemotherapy after interventional treatment for cervical malignancies
patient141	2021-09-25 08:36:00	Bevacizumab	288	152	2021-09-22 19:10:41	2021-09-29 10:09:43	65	55.9	3.4	2.6	64.7	64.4	4.85	4.27	0.31	0.28	Malignant tumor of cervix; Second chemotherapy for malignant tumor of cervix; Third chemotherapy for malignant tumor of cervix; Moderate anemia; Fourth chemotherapy for malignant tumor of cervix
patient142	2022-03-27 09:10:00	Bevacizumab	563	323	2022-03-20 21:08:28	2022-04-21 08:47:56	63	47	4.4	2.3	62.1	65.2	5.23	4.66	0.33	0.3	Malignant tumor of cervix; secondary malignant tumor of vagina; abnormal uterine bleeding; type 2 diabetes; simple renal cyst; renal calcification; ureteral dilatation; hydronephrosis with kidney stones; liver cyst; maintenance chemotherapy for malignant tumor; adnexal tumor; mild anemia
patient143	2023-02-09 08:03:00	Bevacizumab	319	227	2023-02-01 18:29:29	2023-02-13 10:40:42	66	52	9.3	5.4	84.9	82.1	4.45	4.53	0.38	0.37	Malignant neoplasm of cervix; abnormal uterine bleeding; liver cyst; cholecystitis; simple renal cyst; maintenance chemotherapy for malignant neoplasms; immunotherapy for malignant neoplasms; aortic sclerosis; left atrial enlargement; degenerative aortic valve disease; aortic insufficiency; fatty liver; not elsewhere classified; aortic insufficiency; radiotherapy for malignant neoplasms; targeted…
patient144	2023-03-15 11:20:00	Bevacizumab	223	143	2023-03-09 18:15:38	2023-05-30 11:22:30	82	70	14	11	94.5	103	4.21	2.97	0.4	0.31	Malignant tumor of uterine cervix; chemotherapy for malignant tumor after surgery; targeted therapy for malignant tumor after surgery; hypercholesterolemia; bone marrow suppression after chemotherapy; hypertriglyceridemia
patient145	2023-07-26 07:32:00	Bevacizumab	213	166	2023-07-20 18:13:51	2023-07-27 07:46:06	50	56	6.8	3.7	88.6	87.7	4.98	4.71	0.44	0.41	Cervical malignancy; Human papillomavirus infection; Uterine leiomyoma; Aortic sclerosis; Maintenance chemotherapy for malignant tumors; Immunotherapy for malignant tumors; Abnormal results of liver function tests; Hepatitis B surface antigen carriers
patient146	2023-12-08 07:57:00	Bevacizumab	391	338	2023-11-29 19:12:32	2023-12-09 07:48:34	56	41	5.4	3.6	69.9	73.9	3.69	3.72	0.26	0.28	Malignant neoplasm of cervix; human papillomavirus infection; moderate anemia; uterine leiomyoma; Nabow's cyst of cervix; sinus tachycardia; white coat hypertension; aortic sclerosis; female pelvic infection; Streptococcus as a cause of diseases classified in other chapters; other
patient147	2022-08-14 08:54:00	Bevacizumab	429	202	2022-08-07 18:24:28	2022-11-05 09:31:12	68	61	2.3	2.9	98	95.1	4.01	3.07	0.39	0.29	Malignant tumor of cervix; human papillomavirus infection; mild anemia; history of blood and hematopoietic organ diseases; personal history of cerebral infarction; chemotherapy for malignant tumor after surgery; renal hamartoma; kidney stones; immunotherapy after malignant tumor surgery; Nabauer's cyst of cervix; liver cyst; renal lipoma; simple renal cyst
patient148	2023-07-07 11:15:00	Bevacizumab	406	484	2023-07-05 08:47:29	2023-07-08 08:34:34	55	56	2.5	2	61.9	62	3.67	3.76	0.23	0.23	Cervical malignancy; secondary lung malignancy; urethral malignancy; combined cancer; chemotherapy for malignant tumors after surgery; targeted therapy for malignant tumors after surgery; anemia
patient149	2022-03-24 08:35:00	Bevacizumab	311	163	2022-03-18 17:54:14	2022-05-07 06:50:11	62	53	4.3	9.7	89.3	92.9	4.29	3.25	0.38	0.3	Malignant tumor of cervix; pulmonary infection; pulmonary bullae; lower extremity venous thrombosis; chronic cholecystitis; accessory spleen; acquired renal cyst; adrenal hyperplasia; colonic diverticulum; uterine leiomyoma; complete right bundle branch block; aortic sclerosis; hepatitis B surface antigen carrier; maintenance chemotherapy for malignant tumors; simple renal cyst
patient150	2023-07-21 09:15:00	Bevacizumab	207	183	2023-07-17 14:52:17	2023-07-22 07:56:38	82	85	8.3	3.3	95.3	94.9	3.64	3.69	0.35	0.35	Malignant tumor of uterine cervix; maintenance chemotherapy for malignant tumor; abnormal uterine bleeding; intrahepatic bile duct stones with chronic cholecystitis; simple renal cyst; adenomyosis; Bartholin's gland cyst; rheumatic tricuspid regurgitation; bullae; renal atrophy (end stage); immunotherapy for malignant tumor; adenomyosis; postoperative ureteral stent placement
patient151	2022-11-03 08:01:00	Bevacizumab	344	245	2022-10-28 09:28:46	2022-11-04 08:57:46	72	78	1.2	3	101.7	102.9	3.56	3.47	0.36	0.36	Malignant neoplasm of cervix; maintenance chemotherapy for malignant neoplasms; human papillomavirus infection; arrhythmic coronary heart disease; aortic sclerosis; abdominal aortic atherosclerosis; benign colon neoplasm; chronic superficial gastritis; duodenal ulcer; fatty liver; not elsewhere classified; nodular goiter
patient152	2023-05-19 18:15:00	Anlotinib	258	281	2023-05-18 07:35:55	2023-09-08 17:01:43	35	46	3.4	4.3	91.6	93.7	3.2	3.35	0.29	0.31	Myasthenia gravis; respiratory failure; thymic malignancies; maintenance chemotherapy for malignancies; lung infections; pleural effusions; postoperative status; other specified; targeted therapy for malignancies
patient153	2022-01-29 12:09:00	Bevacizumab	154	116	2022-01-26 09:36:53	2022-12-13 09:13:56	79	82	1.3	1.4	92.3	91.5	4.45	4.92	0.411	0.45	Severe pneumonia; fungal pneumonia; targeted therapy after malignant tumor surgery; malignant tumor in the left lower lobe of the lung; atrial fibrillation [atrial fibrillation]; immunotherapy after malignant tumor surgery; secondary malignant tumor in the lung; secondary malignant tumor in the lymph node; secondary malignant tumor in the bone; immunotherapy for malignant tumor; targeted therapy …
patient154	2022-09-13 17:38:00	Nintedanib	282	112	2022-09-09 00:41:26	2022-09-20 16:40:12	216	417	4.9	2.4	80.1	87.7	3.41	3.09	0.27	0.27	Severe pneumonia; diffuse large B-cell lymphoma; systemic inflammatory response syndrome of infectious etiology with organ failure; gastrointestinal bleeding; urinary tract infection; pulmonary fibrosis; paroxysmal atrial fibrillation; hypertension stage 1 (high risk); status after partial colectomy; hypoproteinemia; gallstones; personal history of syphilis
patient155	2023-02-27 17:02:00	Nintedanib	128	106	2023-02-20 15:39:27	2023-03-10 09:31:39	64	54	5.7	5.8	97.3	95.5	3.77	3.32	0.37	0.32	Severe pneumonia; pulmonary interstitial fibrosis; maintenance chemotherapy for malignant tumors; malignant tumors of the upper and lower lobes of the lung; secondary malignant tumors of the hilar lymph nodes; secondary malignant tumors of the mediastinal lymph nodes; bronchiectasis with infection; chronic obstructive pulmonary disease with acute lower respiratory tract infection; aortic sclerosi…
patient156	2023-02-16 10:54:00	Nintedanib	118	236	2023-02-10 08:56:50	2023-02-18 08:37:27	60	92	5	9	102.7	102.9	3.37	4.47	0.35	0.46	severe pneumonia; malignant pleural effusion; spontaneous pneumothorax; follow-up examination after molecular targeted therapy for malignant tumors; drug-induced liver damage; secondary malignant tumors of bones; secondary malignant tumors of adrenal glands; secondary malignant tumors of lymph nodes; atrial fibrillation; chronic heart failure; premature ventricular contractions; lower extremity v…
patient157	2020-11-16 09:09:38	Sorafenib	25	11	2020-11-15 16:00:52	2020-11-19 09:48:40	63	53	3	15.7	90.7	95.5	1.5	2.24	0.14	0.21	Severe pulmonary infection; acute myeloid leukemia (relapse; DNMT3A+; NPM1+; GATA2+; FLT3-ITD+; ETV6+); acute left heart failure; pleural effusion; mitral regurgitation (moderate regurgitation); tricuspid regurgitation (mild to moderate regurgitation); coronary artery atherosclerotic heart disease; post-RCA-PCI; type 2 diabetes without complications
patient158	2023-05-15 11:11:00	Bevacizumab	248	432	2023-04-24 09:15:00	2023-05-18 08:20:01	80	53	3.1	2.4	89.6	90.4	4.13	3.66	0.37	0.33	Tumor pathological fracture; hilar malignant tumor; secondary malignant tumor of hilar lymph node; secondary malignant tumor of mediastinal lymph node; secondary malignant tumor of pleura; secondary malignant tumor of brain; secondary malignant tumor of bone; targeted therapy of malignant tumor; pulmonary infection; malignant pleural effusion; lumbar spinal stenosis; lumbar disc herniation; lumba…
patient159	2019-11-06 09:26:59	Sorafenib	100	40	2019-10-21 11:55:54	2019-11-26 10:20:24	55.55	71.6	12.2	12.9	98.6	96.7	2.92	2.45	0.29	0.24	Postoperative immunotherapy for tumors; Postoperative liver surgery; Postoperative choledochojejunostomy; Liver cirrhosis; Portal hypertension: Esophageal varices, peritoneal effusion; Cirrhosis with esophageal varices; Peritoneal effusion; Hepatitis B surface antigen carriers; Liver cysts; Right pleural effusion; Primary liver cancer with portal vein cancer thrombus and abdominal dissemination; …
patient160	2022-07-04 10:10:00	Apatinib	275	328	2022-06-30 10:18:08	2022-07-05 07:57:14	49	49	4.3	2.9	82.3	80	3.17	3	0.26	0.24	Postoperative immunotherapy for tumors; intrahepatic bile duct carcinoma; nodular goiter; ovarian space-occupying lesions; kidney stones; targeted therapy for malignant tumors
patient161	2021-06-07 08:35:00	Apatinib	210	119	2021-06-06 11:11:09	2022-06-15 10:56:03	90.5	78	4.9	6.3	83.6	84	4.21	4.31	0.35	0.36	Tumor immunotherapy; maintenance chemotherapy for malignant tumors; retroperitoneal epithelial malignancies: tendency to metastasize (unclear primary site); targeted therapy for malignant tumors; immune dermatitis; immunotherapy for malignant tumors; overlapping malignancies of unclear sites; drug-induced dermatitis; hyperuricemia; hypertension stage 2 (extremely high risk); radiotherapy for mali…
patient162	2021-05-29 09:32:00	Anlotinib	151	137	2021-05-27 09:28:46	2021-07-15 10:25:07	78	76	7.8	4.5	92.3	88.8	3.91	4.47	0.36	0.4	Tumor immunotherapy; targeted therapy for malignant tumors; esophageal neuroendocrine carcinoma (T4N1M1 stage IV); thyroid cysts; liver cysts; chronic non-atrophic gastritis; secondary brain malignant tumors; radiotherapy for malignant tumors
patient163	2023-12-01 09:44:00	Regorafenib	181	46	2023-11-28 08:53:57	2023-12-06 09:47:06	77	92	10.1	20.3	92.6	91.6	4.33	4.75	0.4	0.44	Tumor immunotherapy (tislelizumab); targeted therapy for malignant tumors (regorafenib); right liver primary liver cancer after comprehensive treatment; chronic hepatitis B; left liver hemangioma; multiple liver cysts; cholecystitis; multiple lung nodules
patient164	2021-03-14 10:16:32	Bevacizumab	143	56	2021-02-24 11:04:05	2021-04-15 09:38:02	53	25	3.8	4.6	92	88	3.76	3.67	0.35	0.32	Postoperative radiotherapy for midbrain-hypothalamic astrocytoma; postoperative chemotherapy for malignant tumors; midbrain-hypothalamic astrocytoma; thrombocytopenia; ventriculoperitoneal shunt; urinary tract infection; multiple impetigo in the lower back
patient165	2021-12-03 09:28:00	Bevacizumab	380	138	2021-11-25 12:54:27	2022-03-03 08:21:22	50	40	1	1.2	79.6	86.8	4.71	4.01	0.38	0.35	First chemotherapy for moderately-poorly differentiated cervical adenocarcinoma; diabetes; after chemotherapy and radiotherapy for stage IIA cervical squamous cell carcinoma; after second chemotherapy for moderately-poorly differentiated cervical adenocarcinoma; maintenance chemotherapy for malignant tumors; malignant tumors of the cervix; follow-up examination after chemotherapy for malignant tu…
patient166	2019-06-12 08:49:24	Bevacizumab	432	248	2019-06-06 14:55:25	2019-10-18 18:12:29	70	58	2.5	4.7	66.1	71.6	5.1	4.96	0.34	0.36	Moderately differentiated adenocarcinoma of the rectosigmoid junction (pT4aN0M1 stage IV) with liver and lung metastasis after surgery; malignant tumors of the colon and rectum; moderately differentiated adenocarcinoma of the rectosigmoid junction after surgery (pT4aN0M0 stage IIb); malignant tumor of the rectosigmoid junction; moderately differentiated adenocarcinoma of the rectosigmoid junction…
patient167	2018-10-11 09:14:36	Bevacizumab	213	300	2018-10-09 11:20:22	2018-11-03 09:56:25	69.8	77	11	4.4	97.3	96.2	4.14	4.22	0.4	0.41	Postoperative chemotherapy for moderately differentiated adenocarcinoma of the rectum (pT4NXM1 stage IV); Rectal malignancy; Postoperative chemotherapy for moderately differentiated adenocarcinoma of the rectum (pT4NxM1 stage IV); Postoperative chemotherapy for moderately differentiated adenocarcinoma of the rectum (pT4NxM1)
patient168	2019-06-10 10:52:09	Bevacizumab	98	59	2019-06-05 11:08:12	2019-11-15 09:32:55	78.81	73.3	9.6	5.1	100	104	3.44	2.76	0.34	0.29	Relapse of moderately differentiated adenocarcinoma of the rectum with liver and lung metastasis after surgery; rectal malignant tumor; intrapulmonary metastasis after radiotherapy; intrahepatic metastasis ablation after surgery; descending colon fistula after surgery; moderate bone marrow suppression; relapse of moderately differentiated adenocarcinoma of the rectum with liver metastasis after s…
patient169	2020-05-16 08:42:01	Bevacizumab	72	11	2020-05-13 13:01:05	2020-05-22 16:34:34	57	61	7.5	6.2	98.6	101.8	4.03	3.99	0.36	0.41	Relapse of moderately differentiated adenocarcinoma of the rectum after surgery with metastases to the liver, lung, and bone (stage IV MSS RAS wild-type BRAF mutant); chemotherapy for malignant tumors after surgery; malignant tumors of the rectum; secondary malignant tumors of the lung; secondary malignant tumors of the bone; targeted therapy for malignant tumors after surgery; secondary malignan…
patient170	2021-04-19 10:23:00	Bevacizumab	137	100	2021-04-08 09:18:12	2021-12-03 18:14:11	62	53	7.1	4.9	78.8	88.7	4.53	4.06	0.36	0.36	Moderately differentiated adenocarcinoma of the rectum with liver metastasis (pT4N2M1a; stage IVA); targeted therapy for postoperative malignant tumors; malignant tumors of the rectum; secondary malignant tumors of the liver; right renal cyst; chronic non-atrophic gastritis; uterine fibroids; moderately differentiated adenocarcinoma of the rectum (pT4N2bM1a; stage IVA); chemotherapy for tumors; t…
patient171	2018-12-13 08:34:06	Bevacizumab	226	200	2018-12-12 11:34:10	2019-02-19 11:36:37	75.4	79	10.4	4.3	104.6	103.2	4.32	4.35	0.45	0.45	Moderately differentiated adenocarcinoma of the rectum with liver metastasis; Rectal malignancy; Moderately differentiated adenocarcinoma of the rectum with liver metastasis
patient172	2020-03-05 09:49:35	Bevacizumab	286	72	2020-03-04 10:41:46	2020-11-03 10:44:31	62	58	2.5	1.2	88	93.3	3.93	4.19	0.35	0.39	Transformative treatment of moderately differentiated adenocarcinoma of the rectum with liver and lung metastasis; rectal malignancy; secondary malignant tumor of the liver; secondary malignant tumor of the lung; colostomy status; transchemotherapy of moderately differentiated adenocarcinoma of the rectum with liver and lung metastasis; moderately differentiated adenocarcinoma of the rectum with …
patient173	2021-05-26 09:29:00	Bevacizumab	170	152	2021-05-24 11:12:15	2021-10-16 13:14:35	65	75	10.1	13.2	91.6	94.1	5.34	4.75	0.49	0.45	Postoperative chemotherapy for moderately differentiated adenocarcinoma of the rectum with liver and pelvic lymph node metastasis (pT3N1M1a IVa stage; pMMR); Postoperative chemotherapy for moderately differentiated adenocarcinoma of the rectum with liver and pelvic lymph node metastasis (pT3N1M1a IVa stage; pMMR); Secondary malignant tumors in the liver; Secondary malignant tumors in the pelvic l…
patient174	2020-10-29 09:42:09	Bevacizumab	230	200	2020-10-27 19:27:52	2020-11-20 18:49:37	71	72	1.9	2.2	90.6	91.3	5.02	4.74	0.455	0.433	Moderately differentiated adenocarcinoma of the rectum with multiple metastases (cT4aNxM1a stage IV); targeted therapy for malignant tumors; malignant tumors of the rectum; extensive secondary malignant tumors in the system; secondary malignant tumors in the liver; pityrosporum folliculitis; sigmoiditis with erosion; bilateral ethmoid sinusitis; bilateral tonsillitis; multiple inflammatory lympha…
patient175	2020-08-13 09:56:27	Bevacizumab	201	147	2020-08-10 10:03:26	2020-10-24 09:42:04	97	85	6.3	4.9	99.5	110.1	3.83	3.57	0.38	0.39	Moderately differentiated adenocarcinoma of the rectum with multiple lymph nodes in the mesentery, presacral region, retroperitoneum, and hilar region, and multiple liver metastases, stage IVB; rectal malignant tumor; secondary malignant tumor in the liver; secondary malignant tumor in the liver lymph nodes; type 2 diabetes; bilateral renal cysts; targeted therapy for malignant tumors; secondary …
patient176	2021-06-10 09:00:00	Bevacizumab	218	290	2021-06-07 09:25:52	2021-07-19 13:17:08	87	81	8.8	2	96.7	96.6	3.62	3.54	0.35	0.34	Moderately differentiated adenocarcinoma of the rectum; Sigmoid colon polyps; Chronic gastritis; Rectal malignancies; Targeted therapy for malignant tumors; Chemotherapy for rectal malignancies before surgery
patient177	2021-10-23 10:23:00	Bevacizumab	413	123	2021-10-22 08:18:09	2022-05-18 08:18:59	65	70	9.1	8.2	101.5	109	3.23	2.68	0.33	0.29	Moderately differentiated adenocarcinoma of the rectum; secondary malignant tumors of the mesentery; secondary malignant tumors of the liver; targeted therapy before surgery for malignant tumors; chemotherapy before surgery for malignant tumors; sigmoid colostomy status; abnormal results of liver function tests; mild anemia; targeted therapy after surgery for malignant tumors; chemotherapy after …
patient178	2019-07-09 09:23:17	Bevacizumab	226	174	2019-07-08 10:19:14	2019-11-26 18:48:01	55.27	52.9	3.7	7.7	86.6	89.5	3.95	4.18	0.34	0.37	Moderately differentiated adenocarcinoma of the rectum (pTbN2M1 stage IV) with liver metastases; malignant tumors of the rectum; secondary malignant tumors of the liver; moderately differentiated adenocarcinoma of the rectum (pT4bN2M1 stage IV) with liver metastases; moderately differentiated adenocarcinoma of the rectum (pT4bN2M1; stage IV) with liver metastases; moderately differentiated adenoc…
patient179	2021-07-26 10:13:00	Bevacizumab	176	120	2021-07-24 10:19:35	2022-10-24 14:54:51	80	77	2.3	9.1	84.1	101.5	4.59	3.34	0.39	0.34	Targeted therapy for moderately differentiated adenocarcinoma of the rectum (pT4aN2M1 stage IV); chemotherapy for moderately differentiated adenocarcinoma of the rectum (pT4aN2M1 stage IV); moderately differentiated adenocarcinoma of the rectum (pT4aN2M1 stage IV); moderately differentiated adenocarcinoma of the rectum with liver metastasis; interventional therapy for malignant tumors; targeted t…
patient180	2019-12-08 10:03:12	Bevacizumab	218	269	2019-12-05 11:13:13	2020-08-20 07:43:57	78	78	3.9	2.3	105.4	101.5	3.51	3.96	0.37	0.402	Postoperative chemotherapy for moderately differentiated adenocarcinoma of the rectum (pT2N0M0); rectal malignant tumor; rectal anastomotic stenosis; postoperative chemotherapy for moderately differentiated adenocarcinoma of the rectum (ypt2N0M0 stage I); postoperative recurrence of rectal malignant tumor; chemotherapy for malignant tumors after surgery; postoperative moderately differentiated ad…
patient181	2020-03-20 10:29:32	Bevacizumab	326	258	2020-03-19 11:09:21	2020-04-02 09:40:48	78	95	2.3	1.9	64.3	63.4	4.79	3.82	0.31	0.24	Postoperative local recurrence of moderately differentiated adenocarcinoma of the rectum (cT4N2M1; stage IV); secondary malignant tumor of the greater omentum; chemotherapy for malignant tumors after surgery; bladder fistula; moderately differentiated adenocarcinoma of the rectum (T4N2M1; stage IV); ileostomy status; moderately differentiated adenocarcinoma of the rectum (cT4N2M1; stage IV); colo…
patient182	2018-08-28 08:51:01	Bevacizumab	214	284	2017-11-20 10:52:38	2018-09-10 13:23:07	66	78	3.4	3.3	85.5	84.3	4.22	4.78	0.36	0.4	Moderately poorly differentiated adenocarcinoma of the rectum with multiple metastases to both lungs (pT3NxM1 Stage IV); after ileostomy; type 2 diabetes; poorly differentiated adenocarcinoma of the rectum with multiple metastases to both lungs (pT3NxM1 Stage IV); rectal malignancy; moderately differentiated adenocarcinoma of the rectum with multiple metastases to both lungs; postoperative recurr…
patient183	2020-05-25 11:30:56	Bevacizumab	318	141	2020-05-19 10:24:44	2020-10-20 10:23:26	61	63	3.3	5.8	80.2	100	4.39	2.81	0.35	0.28	Postoperative bilateral lung metastasis of mucinous moderately differentiated adenocarcinoma of the rectum; malignant tumor of the rectum; secondary malignant tumor of the lung; postoperative bilateral lung metastasis of mucinous moderately differentiated adenocarcinoma of the rectum (pT4N1aM1 stage IV); postoperative bilateral lung metastasis of mucinous moderately differentiated adenocarcinoma …
patient184	2019-11-23 10:14:00	Bevacizumab	293	115	2019-11-20 09:36:27	2020-03-31 10:44:33	72	75	7.7	5.7	88.1	96.6	3.52	3.78	0.31	0.37	Rectal adenocarcinoma with multiple bone metastases after surgery and chemoradiotherapy; rectal malignant tumor; secondary malignant tumor of bone; targeted therapy after malignant tumor surgery; secondary malignant tumor of bone and bone marrow; progression after chemoradiotherapy of rectal adenocarcinoma with multiple bone metastases after surgery; pulmonary infection
patient185	2021-08-06 11:25:00	Bevacizumab	411	305	2021-07-28 19:56:16	2021-09-09 07:11:50	61.6	54	1.5	4.7	83.8	83.1	4.52	4.32	0.38	0.36	Rectal adenocarcinoma with multiple metastases to both lungs; secondary lung malignancies; maintenance chemotherapy for malignant tumors; colonic tubular adenoma; chronic non-atrophic gastritis; fundic gland polyps; hepatitis B surface antigen carriers; immunotherapy for malignant tumors; targeted therapy for malignant tumors
patient186	2018-11-21 09:15:29	Bevacizumab	302	235	2018-11-14 11:09:07	2018-12-26 13:22:26	68.8	73.24	5.6	7.8	71.2	72.8	4.73	5.26	0.34	0.38	Rectal adenocarcinoma with liver metastasis; Colon and rectal malignancies; Latent syphilis; Right inguinal hernia; Prostatic hyperplasia; Rectal cancer with liver metastasis; Rectal malignancies; Latent syphilis
patient187	2019-07-31 10:58:48	Bevacizumab	225	147	2019-07-25 09:47:11	2020-02-21 11:28:38	68.37	57	3.7	5.2	72.8	75.7	5	5.03	0.36	0.38	Postoperative local recurrence of well- to moderately differentiated adenocarcinoma of the rectum; malignant tumor of the rectum; postoperative recurrence of moderately differentiated adenocarcinoma of the rectum with lung and bone metastasis; secondary malignant tumor of the lung; secondary malignant tumor of the bone; postoperative recurrence of moderately differentiated adenocarcinoma of the r…
patient188	2018-09-27 08:26:55	Bevacizumab	284	269	2018-09-25 13:28:42	2018-10-28 13:53:43	62	74	7.9	4.2	82	85.1	4.9	4.7	0.4	0.4	Well-differentiated adenocarcinoma of the rectum; Malignant tumor of the rectum
patient189	2019-01-08 09:14:52	Bevacizumab	252	266	2019-01-02 08:51:13	2019-01-25 11:01:21	83.6	79.3	5.8	2.8	92.5	90.7	4.52	3.96	0.42	0.36	Rectal malignancy after neoadjuvant therapy; Rectal malignancy after neoadjuvant chemotherapy; Rectal malignancy; Rectal malignancy liver metastasis; Right epididymitis
patient190	2023-04-20 09:45:00	Bevacizumab	305	272	2023-04-12 18:15:28	2023-07-02 13:06:55	95	83	15.1	5.7	94	98.4	5.15	3.84	0.48	0.38	Rectal malignancy; sigmoid colon tumor; rectal ulcer; colon polyp; hydronephrosis with nephroureteral calculi; kidney stone; acquired renal cyst; abdominal aortic atherosclerosis
patient191	2023-11-14 10:36:00	Bevacizumab	191	141	2023-11-05 17:13:30	2023-11-28 12:33:05	62	56	16	9.3	88.8	89.3	4.45	3.66	0.4	0.33	rectal malignancy; descending aortic aneurysm; impaired glucose tolerance; abnormal pulmonary diagnostic imaging; accessory spleen; patent ductus arteriosus; port placement
patient192	2022-04-30 10:11:00	Bevacizumab	170	165	2022-04-20 19:16:50	2022-05-01 17:53:31	62	22	12.5	7.3	109.6	105.4	3.01	2.07	0.33	0.218	rectal malignancy; emphysema; respiratory failure; pneumonia; peritoneal effusion; respiratory acidosis; heart failure; noninfectious multiple organ dysfunction syndrome (MODS); secondary malignancies of the retroperitoneum and peritoneum; secondary malignancies of the liver; secondary malignancies of the bone; secondary malignancies of the kidney; secondary malignancies of the bladder; secondary…
patient193	2022-01-01 09:16:00	Bevacizumab	385	293	2021-12-28 08:23:57	2022-03-05 17:40:02	50	53	2.6	2.1	69.1	67.3	4.73	4.41	0.33	0.3	rectal malignant tumor; preoperative targeted therapy for malignant tumor; type 2 diabetes; preoperative chemotherapy for malignant tumor; moderately differentiated adenocarcinoma of the rectum with multiple metastases to the lungs, bones, liver, kidneys, and adrenal glands (YT4NxM1); secondary malignant tumor of the lung; secondary malignant tumor of the bone; secondary malignant tumor of the li…
patient194	2023-02-07 10:34:00	Bevacizumab	319	308	2023-01-31 17:53:54	2023-02-24 13:23:34	60	60	2.8	2.9	94.3	94	4.05	4.67	0.38	0.44	Rectal malignancies; Targeted therapy for malignant tumors; Chemotherapy; Type 2 diabetes; Emphysema
patient195	2023-03-26 11:42:00	Bevacizumab	214	265	2023-03-19 13:06:14	2023-05-16 11:15:04	100	107	4.1	1.8	67.3	68	5.97	5.16	0.4	0.35	Rectal malignancy; sinus bradycardia; chronic atrophic gastritis; duodenal ulcer; hepatic hemangioma; emphysema
patient196	2020-05-20 11:06:36	Apatinib	214	76	2020-05-19 10:08:41	2021-07-25 14:10:12	64	44.3	2.9	18.5	89.7	92.8	3.79	3.21	0.34	0.3	Malignant melanoma of the rectum with bilateral lung metastasis; malignant melanoma; secondary malignant tumor of the lung; old pulmonary tuberculosis; malignant tumor of the rectum; acute pericoronitis; pericoronitis; neutropenia; drug-induced liver injury; drug-induced neutropenia; maintenance chemotherapy for malignant tumors; targeted therapy for malignant tumors; immune dermatitis; chemother…
patient197	2021-04-20 13:44:00	Bevacizumab	192	198	2021-04-19 11:35:00	2021-06-04 11:21:31	92	88	8	4.2	94.4	96.7	3.96	3.69	0.37	0.36	Postoperative chemotherapy for poorly differentiated adenocarcinoma of the rectum; malignant tumors of the rectum; postoperative chemotherapy for poorly differentiated adenocarcinoma of the rectum; targeted therapy for malignant tumors; secondary malignant tumors of the lung; secondary malignant tumors of the intra-abdominal lymph nodes; secondary malignant tumors of the intra-pelvic lymph nodes;…
patient198	2019-05-24 09:30:41	Bevacizumab	262	188	2019-05-23 10:27:48	2019-06-28 20:00:04	56.1	61	2.2	3	97.2	99.7	2.81	2.89	0.27	0.29	Poorly differentiated adenocarcinoma of the rectum with metastasis to the spine and lymph nodes (TxNxM1 stage IV); malignant tumor of the rectum; incomplete quadriplegia; poorly differentiated adenocarcinoma of the rectum with multiple metastases (TxNxM1 stage IV); multiple metastases; poorly differentiated adenocarcinoma of the rectum with multiple metastases (TxNxM1 stage IV)
patient199	2020-08-21 11:49:28	Bevacizumab	387	208	2020-08-18 07:01:37	2020-11-22 10:09:11	56	59.9	3.8	4.8	100.2	100	2.86	3.89	0.287	0.39	chemotherapy after surgery for rectal cancer adenocarcinoma; postoperative rectal cancer adenocarcinoma; chemotherapy after surgery for rectal and sigmoid colon double cancer; postoperative rectal and sigmoid colon double cancer; sigmoid colon malignancy; chemotherapy after surgery for rectal and sigmoid colon double cancer; postoperative rectal and sigmoid colon double cancer; postoperative chem…
patient200	2021-01-09 11:06:26	Bevacizumab	176	139	2021-01-08 09:24:52	2021-04-03 10:56:37	52	41.7	5.3	3.9	99.4	100	3.45	3.74	0.34	0.37	Liver metastasis after rectal cancer surgery; 7th chemotherapy after liver metastasis surgery; 1st targeted therapy after liver metastasis surgery; multiple secondary malignant tumors in both lungs; secondary malignant tumors in the abdominal cavity; secondary malignant tumors in the pelvis; secondary malignant tumors in the lumbar vertebrae 5; after rectal cancer surgery; high-risk group of hype…
patient201	2019-10-22 10:19:31	Bevacizumab	222	201	2019-10-18 12:08:50	2019-12-24 11:54:12	64.4	74	6.9	6.7	90.3	92.4	4.75	5	0.43	0.46	Liver and lung metastasis after rectal cancer surgery (T3N2M1b stage IVB); rectal malignant tumor; secondary malignant tumor of the lung; secondary malignant tumor of the liver; chemotherapy for malignant tumor after surgery
patient202	2019-02-16 09:33:55	Bevacizumab	236	186	2019-02-13 11:14:15	2023-06-28 16:58:47	74	107	6.5	5	95.4	91.6	4.74	3.57	0.45	0.33	Recurrence of rectal cancer after surgery and chemoradiotherapy; rectal malignant tumor; chemotherapy course for tumor; targeted therapy for malignant tumor; moderately differentiated adenocarcinoma of the rectum after surgery (rT0N0M1c IVC stage) with lung and lymph node metastasis; secondary malignant tumor of the lung; secondary malignant tumor of multiple lymph nodes; grade 3 hypertension; ty…
patient203	2019-07-16 09:36:45	Anlotinib	198	186	2019-07-15 09:57:47	2019-09-10 17:54:35	41.6	39.24	5.2	6.5	92.9	89.8	3.22	3.94	0.3	0.35	Recurrence of rectal cancer after surgery with multiple systemic metastases; rectal malignant tumor; postoperative percutaneous transhepatic biliary drainage; severe malnutrition with weight loss; multiple systemic metastases; recurrence of rectal cancer after surgery with multiple systemic metastases; systemic extensive secondary malignant tumors
patient204	2021-02-08 12:15:00	Bevacizumab	249	74	2021-02-07 17:21:36	2022-05-21 07:22:05	61	55	5	9.7	88.2	88.4	4.67	4.22	0.41	0.37	Recurrence of rectal cancer after surgery with multiple metastases to the sacrum, adrenal glands, and lungs; rectal malignant tumors; lumbar disc herniation; secondary malignant tumors of the bone and bone marrow; secondary malignant tumors of the adrenal glands; secondary malignant tumors of the lungs; recurrence of rectal cancer after surgery with multiple metastases to the sacrum, adrenal glan…
patient205	2018-08-08 13:23:17	Bevacizumab	120	85	2018-08-08 09:50:58	2019-06-07 09:16:04	59.2	111.03	19.3	30.4	97.1	91.8	4.2	4.41	0.41	0.41	Lung metastasis after rectal cancer surgery; rectal malignant tumor; primary hypertension grade 3 (very high risk group); type 2 diabetes; primary hypertension (grade Ⅲ; very high risk); lung metastasis from moderately differentiated adenocarcinoma of the rectum; hypertension (grade Ⅲ; very high risk); hypertension grade 3 very high risk; hypertension grade 3 very high risk group; radiotherapy fo…
patient206	2020-02-15 08:17:49	Bevacizumab	221	167	2020-02-04 10:13:05	2020-03-03 11:02:36	80	74	14.8	9	96.6	97.7	4.39	4.39	0.42	0.43	Multiple metastases to the lungs and bones after rectal cancer surgery; targeted therapy after malignant tumor surgery; malignant tumor of the rectum; secondary malignant tumor of the lung; secondary malignant tumor of the bone; leukopenia; metastases to the 5th lumbar vertebra and its anterior soft tissue, and metastases to the right common iliac lymph nodes after radiotherapy; secondary maligna…
patient207	2019-05-18 09:35:33	Bevacizumab	264	148	2019-05-16 14:16:18	2022-10-15 18:55:26	55	55	3.7	7.2	91.1	99.1	4.25	4.33	0.39	0.43	Rectal cancer with liver metastasis after surgery; Rectal malignant tumor; After transverse colostomy; Rectal cancer with liver metastasis after surgery (KRAS mutation); Secondary malignant tumor of the liver; Rectal cancer with liver and lung metastasis after surgery (KRAS mutation); Secondary malignant tumor of the lung; 1. Rectal cancer with liver and lung metastasis after surgery (KRAS mutati…
patient208	2018-12-06 10:14:28	Bevacizumab	78	70	2018-12-04 09:13:15	2019-01-24 09:02:41	62.49	65.6	13	26	83.5	87.2	3.76	3.52	0.31	0.31	Rectal cancer with liver, lung, and multiple bone metastases after surgery; rectal malignancy; thoracic plasmacytoma (isolated); left lower lung metastatic carcinoma after resection; esophageal varicose vein rupture after decompensated liver cirrhosis; lumbar internal fixation after surgery; type 2 diabetes; multiple intestinal polyps; esophageal varicose vein rupture after decompensated liver ci…
patient209	2018-07-18 10:28:44	Bevacizumab	175	148	2018-07-17 11:38:42	2018-08-02 11:09:07	72.9	71	8.5	11.5	91.4	90.5	4.17	4.2	0.38	0.38	Rectal cancer after radical resection; Rectal malignancy; Moderately differentiated rectal adenocarcinoma after radical resection (T4N0M1 KRAS mutation) with lung metastasis
patient210	2021-10-19 08:58:00	Bevacizumab	254	337	2021-10-07 11:44:52	2021-10-20 08:36:13	43	44	16	12.2	92.6	92.2	3.91	4.08	0.36	0.38	Abdominal metastasis of rectal cancer; chemotherapy for malignant tumors after surgery; targeted therapy for malignant tumors after surgery; immunotherapy for malignant tumors after surgery; moderately differentiated adenocarcinoma of the rectum (pT4N2bM1c IV C); moderately differentiated adenocarcinoma of the colon after surgery (pT4aN1bM0 IIIB); ileostomy status; incomplete intestinal obstructi…
patient211	2019-10-31 10:24:02	Bevacizumab	259	150	2019-10-30 11:54:02	2020-07-23 20:06:23	139	118	4.7	2.2	82.7	94	4.81	3.57	0.4	0.336	Postoperative rectal cancer with liver metastasis; rectal malignant tumor; secondary malignant tumor of the liver; chronic kidney disease stage 3; postoperative poorly differentiated adenocarcinoma of the rectum with liver metastasis; postoperative poorly differentiated adenocarcinoma of the rectum with liver metastasis; targeted therapy for postoperative malignant tumors; chronic renal insuffici…
patient212	2020-10-12 10:10:48	Bevacizumab	130	73	2020-10-11 14:48:36	2021-03-17 11:43:22	116.2	132	3.6	9.1	106.6	107.4	3.92	3.1	0.42	0.33	Postoperative rectal cancer with liver metastasis (cT4N+M1 IV stage); Postoperative targeted therapy for malignant tumors; Rectal malignancies; Secondary malignant tumors of the liver
patient213	2021-04-24 09:24:00	Bevacizumab	161	120	2021-04-23 19:58:33	2022-02-11 08:30:17	80.6	88	3	6.4	100	94.1	3.96	4.22	0.4	0.4	Rectal cancer with liver and lung metastasis (MSS; PIK3CA mutation); targeted therapy for malignant tumors after surgery; rectal malignant tumors; secondary malignant tumors in the liver; secondary malignant tumors in the lungs; targeted therapy for malignant tumors; secondary malignant tumors in the liver; secondary malignant tumors in the lungs; maintenance chemotherapy for malignant tumors; ch…
patient214	2021-06-18 09:36:00	Bevacizumab	176	165	2021-06-15 12:55:57	2021-09-07 17:34:50	76	63	4.7	2	96.2	100.3	3.66	3.55	0.35	0.36	Rectal cancer; Duodenal ulcer; Chronic superficial gastritis with erosion; Targeted therapy for malignant tumors; Preoperative chemotherapy for rectal malignancies; Preoperative chemotherapy for malignant tumors; Personal history of rectal malignancies; Targeted therapy for rectal malignancies
patient215	2019-09-03 12:17:15	Bevacizumab	226	92	2019-09-01 15:30:41	2020-01-31 12:14:56	111.7	171.5	5	10.5	80.8	95.4	3.91	3.03	0.32	0.29	Postoperative rectal cancer (T4N1M1); rectal malignancy; postoperative coronary heart disease PCI; hypertension grade 2 very high risk group; type 2 diabetes; thyroid nodules; chronic cholecystitis; recovery period after malignant tumor surgery; postoperative rectal cancer (T4N1M1); postoperative coronary atherosclerotic heart disease PCI; hypertension grade 2 very high risk group; renal insuffic…
patient216	2019-04-30 10:55:14	Bevacizumab	190	141	2019-04-27 10:43:07	2020-02-17 09:55:13	55.75	82.7	2.4	2.4	92	89.4	3.88	3.59	0.36	0.32	Bronchial or lung malignancy; right lung adenocarcinoma with bilateral lung, brain, and multiple bone metastases (cT4N3M1c IVB stage EGFR21 exon mutation; T790M mutation loss); secondary lung malignancy; secondary brain malignancy; secondary bone malignancy; sepsis; secondary bone and bone marrow malignancy; right lung adenocarcinoma with bilateral lung, brain, liver, and multiple bone metastases…
patient217	2022-04-24 08:20:00	Bevacizumab	160	180	2022-04-12 06:38:34	2022-07-11 13:37:45	89	97	9.8	2.8	92.2	91.2	3.09	4.65	0.29	0.42	Occipital lobe malignant tumor; cerebral edema; fatty liver; not elsewhere classified; mild anemia; hypoproteinemia; hypercholesterolemia; postoperative radiotherapy for malignant tumor; postoperative chemotherapy for malignant tumor; postoperative targeted therapy for malignant tumor; secondary intracranial malignant tumor; renal insufficiency
patient218	2020-07-15 09:18:35	Sorafenib	224	141	2020-07-10 07:44:08	2020-08-17 12:12:01	52	50	20	31.7	101.2	95.7	5.19	6.55	0.525	0.63	Primary right liver cancer; with left portal vein tumor thrombus; chronic hepatitis B; liver dysfunction; primary liver cancer with portal vein tumor thrombus (CT3bN1M0; stage IVA); liver malignancy; portal vein tumor thrombus
patient219	2019-11-27 07:43:50	Apatinib	226	126	2019-11-26 10:08:01	2019-11-30 09:06:14	68	59.9	6.1	13.5	95.3	93.5	2.79	3.08	0.27	0.29	Post-interventional treatment for primary massive liver cancer; liver malignancy; liver cirrhosis; splenomegaly; gallstones; hepatitis B virus carriers; primary liver cancer
patient220	2021-04-23 09:33:00	Sorafenib	125	88	2021-03-19 06:53:20	2021-04-23 13:27:11	56.5	63	2.5	1.4	69.4	75.7	2.88	3.42	0.2	0.26	Intrahepatic metastasis of primary hepatocellular carcinoma; secondary malignant tumors of the liver; portal vein tumor thrombosis; upper gastrointestinal bleeding; hepatitis B surface antigen carriers; moderate hemorrhagic anemia; after chemotherapy for liver cancer; multiple intrahepatic metastases of liver cancer; portal vein tumor thrombosis; cirrhosis with esophageal varices; after TACE; tar…
patient221	2018-01-21 10:06:11	Sorafenib	153	95	2018-01-19 03:11:22	2018-01-29 12:10:06	92	71	27.9	30	91	93.1	4.02	3.62	0.37	0.34	Primary hepatocellular carcinoma with multiple metastases; decompensated cirrhosis; chronic hepatitis B
patient222	2019-08-02 16:24:02	Sorafenib	186	115	2019-08-01 10:33:23	2019-09-04 09:05:58	72	72.9	9.4	15.3	95.8	90.5	4.02	3.78	0.39	0.34	Primary hepatocellular carcinoma with portal vein tumor thrombosis; Hepatocellular carcinoma; Portal vein thrombosis; Primary hepatocellular carcinoma with portal vein tumor thrombosis; Portal vein tumor thrombosis
patient223	2021-05-20 10:28:00	Sorafenib	104	98	2021-05-20 10:07:11	2021-06-08 10:27:31	100	91	9.5	3.5	88.6	85.8	4.3	4.52	0.38	0.39	Primary hepatocellular carcinoma with intrahepatic and lymph node metastasis; secondary malignant tumors in the liver; secondary malignant tumors in supraclavicular lymph nodes; old pulmonary tuberculosis; chronic hepatitis B; bilateral kidney stones; primary hepatocellular carcinoma; targeted therapy for malignant liver tumors; post-transcatheter arterial chemoembolization; secondary malignant t…
patient224	2020-03-02 16:36:58	Sorafenib	78	67	2020-03-02 12:05:45	2020-03-07 11:15:39	73	71.5	4.9	13.5	89.3	90.3	5.04	4.93	0.45	0.45	Primary hepatocellular carcinoma after TACE; Chronic hepatitis B; Post-hepatitis cirrhosis
patient225	2021-04-30 09:27:00	Sorafenib	52	26	2021-04-24 07:39:37	2022-07-16 10:32:14	88	82	7	7.1	89.7	85	3.97	4.54	0.36	0.39	Postoperative recurrence of primary liver cancer with multiple liver metastases; after comprehensive treatment of primary liver cancer (liver cancer resection, radiofrequency ablation, TACE); portal hypertension; liver cirrhosis with gastric varices; hypersplenism; hepatic malignant cell tumor; secondary malignant tumor of the liver; portal vein tumor thrombosis; targeted therapy for liver cancer…
patient226	2021-04-10 14:55:09	Sorafenib	140	139	2021-04-10 09:36:11	2021-08-15 09:53:49	85	65	9.6	11.5	97.9	96.4	3.31	3.17	0.32	0.306	Postoperative recurrence of primary liver cancer?; right upper lobe posterior oblique fissure mass: metastatic cancer?; liver cancer after TACE; liver cancer after radiofrequency ablation; chronic hepatitis B; decompensated cirrhosis after hepatitis B; post-splenectomy; ascites; hepatocellular carcinoma; hepatitis B surface antigen carrier; hepatitis B cirrhosis; peritoneal effusion
patient227	2018-05-05 09:23:24	Apatinib	230	136	2018-05-04 06:56:34	2018-10-20 11:08:47	48.7	49	3.9	4.5	93.3	93.6	4.35	4.7	0.41	0.44	Postoperative recurrence of primary liver cancer; hepatocellular carcinoma; multiple metastases in both lungs; hepatitis B virus carriers; multiple metastases in both lungs
patient228	2021-08-26 09:19:00	Sorafenib	84	62	2021-08-25 07:06:35	2021-08-29 06:35:11	72.9	73	3	9.4	98.5	96.5	3.34	3.43	0.33	0.33	Postoperative recurrence of primary liver cancer; liver malignancy; hepatitis B surface antigen carrier
patient229	2015-11-30 08:30:30	Sorafenib	171	129	2015-11-28 09:58:53	2015-12-14 09:42:09	68	69	16.6	92.7	89.7	76.2	5.06	6.31	0.454	0.48	Postoperative recurrence of primary liver cancer; with intrahepatic and left lung metastasis; cancer thrombus in the main trunk and left and right branches of the portal vein; hepatic encephalopathy
patient230	2019-12-17 11:01:50	Sorafenib	225	204	2019-12-17 07:33:44	2019-12-20 07:02:22	87.9	83.4	2.4	6.7	94.7	93.9	4.15	4.73	0.393	0.444	Postoperative recurrence of primary liver cancer; postoperative TACE; liver cirrhosis; sequelae of cerebral infarction; bilateral renal cysts; type 2 diabetes
patient231	2020-08-20 11:07:59	Sorafenib	40	38	2020-08-18 09:58:28	2020-08-26 09:30:28	79	77	19	8.9	98.2	98.3	3.92	3.63	0.39	0.36	Intrahepatic recurrence of primary liver cancer after surgery near the gallbladder fossa (rT2N0M0 stage II); hepatocellular carcinoma; after TACE; after percutaneous radiofrequency ablation of liver tumors; compensated liver cirrhosis; gallstones with chronic cholecystitis; portal hypertension; hypersplenism; after partial embolization of the splenic artery; esophageal varices; splenic varices; s…
patient232	2021-07-19 11:23:00	Sorafenib	89	59	2021-02-26 07:30:05	2023-09-18 07:54:12	88.1	101	7.1	8.5	95.5	96.7	4.21	3.9	0.402	0.38	Postoperative primary liver cancer; Hepatitis B surface antigen carriers; Premature beats; Primary liver cancer; Postoperative TACE; Hepatocellular carcinoma; Chronic hepatitis B; Hepatocellular carcinoma (postoperative); Interventional treatment of malignant tumors; Follow-up examination after surgery for malignant tumors; Immunotherapy for malignant tumors; Targeted therapy for malignant tumors…
patient233	2021-03-03 11:38:00	Regorafenib	24	47	2020-12-09 07:36:03	2021-03-09 09:47:58	40	53	17.7	15.8	92.6	93.9	2.67	3.09	0.247	0.29	Postoperative primary liver cancer; Hepatitis B surface antigen carrier; Hepatocellular carcinoma; Hepatocellular carcinoma (CNLC stage IIIb); Lung metastasis; Chronic hepatitis B; Post-TACE; Mild anemia
patient234	2020-01-01 10:45:35	Sorafenib	218	200	2019-12-31 08:07:38	2020-01-03 07:39:24	190.5	217.7	7.6	8.8	89.6	88.1	3.64	3.81	0.326	0.335	Postoperative primary liver cancer; urinary tract stones; atrial fibrillation; renal cyst
patient235	2022-07-03 10:17:00	Sorafenib	30	52	2020-12-18 07:29:45	2022-07-03 12:57:29	82	81	15.7	5.4	101.2	78.3	3.6	3.6	0.365	0.28	Postoperative primary liver cancer; Postoperative radiofrequency ablation of liver tumors; Postoperative TACE; Hepatitis B surface antigen carriers; Type 2 diabetes; Postoperative atrial septal defect repair; Hepatocellular carcinoma; Liver malignancies; Hypersplenism; Decompensated cirrhosis; Immunotherapy for malignant tumors; Postoperative cardiac surgery
patient236	2021-05-04 14:59:00	Apatinib	191	166	2021-05-04 07:14:19	2021-05-07 13:47:47	69	61	2.1	8.1	91.4	89.8	4.51	4.8	0.41	0.43	Postoperative treatment for primary liver cancer; Post-hepatitis cirrhosis; Hepatitis B surface antigen carriers; Liver cysts; Targeted therapy for malignant tumors; Hepatocellular carcinoma; Pleural effusion; Fatty liver; Not elsewhere classified
patient237	2020-10-14 09:12:40	Sorafenib	42	24	2020-10-14 07:42:09	2021-06-24 07:10:05	64	75.2	6.5	8.7	96.9	86.2	3.31	2.25	0.321	0.19	Postoperative primary liver cancer; Post-hepatitis cirrhosis; Post-cholecystectomy status; Metastatic lung cancer; Hepatitis B surface antigen carriers; Postoperative metastatic lung cancer; Multiple systemic metastases of hepatocellular carcinoma; Postoperative rupture and bleeding of primary liver cancer; Postoperative secondary lung cancer; Pneumonia; Pleural effusion; Pericardial effusion; Mo…
patient238	2019-10-10 09:06:17	Sorafenib	164	127	2019-10-08 06:44:40	2019-10-12 07:11:19	63.51	74	12.2	14.9	89.5	88.9	3.32	3.43	0.3	0.31	Postoperative primary liver cancer; Hepatocellular carcinoma; Cirrhosis after hepatitis B virus infection
patient239	2021-10-22 13:18:00	Sorafenib	48	45	2019-09-23 07:39:12	2021-10-23 07:54:49	72.21	57	4	8.4	91.4	86.4	4.09	4.48	0.37	0.39	Postoperative primary liver cancer; Hepatocellular carcinoma; Postoperative TACE; Cirrhosis (compensated stage); Hepatitis B surface antigen carrier; Splenomegaly; Cirrhosis; Lumbar disc herniation
patient240	2019-09-23 15:26:37	Apatinib	212	160	2019-09-21 09:06:30	2019-09-25 06:47:59	68	53.6	2.7	5.4	90.6	88	3.92	3.83	0.36	0.34	Postoperative treatment for primary liver cancer; abdominal abscess; chronic hepatitis B virus carriers; post-hepatitis cirrhosis
patient241	2019-06-28 08:29:52	Apatinib	371	107	2019-06-27 09:54:06	2020-07-03 10:08:21	63.59	55	12.6	38	94.1	95.5	4.61	3.98	0.43	0.38	Postoperative primary liver cancer; Postoperative radiofrequency ablation of lung metastases; Postoperative TACE; Postoperative status of cholecystectomy; Primary liver cancer with lung metastasis; Liver malignancies; Secondary lung malignancies; Targeted therapy for malignant tumors
patient242	2021-07-06 16:36:00	Sorafenib	70	76	2020-11-28 07:47:22	2021-07-08 09:29:31	49	50	4.2	9.7	64.7	70.4	5.27	5.3	0.341	0.37	Postoperative primary liver cancer; Postoperative status after cholecystectomy; Postoperative corpus luteum rupture; Postoperative ovarian cyst; Postoperative TACE; Hepatocellular carcinoma; Hepatic malignant cell tumor
patient243	2020-08-07 10:21:38	Sorafenib	213	184	2020-08-05 07:40:13	2020-11-05 06:58:14	101	85	10.9	8.5	95.2	88.8	3.92	3.79	0.373	0.336	Recurrence of primary liver cancer after radiofrequency ablation; chronic hepatitis B; liver cirrhosis; gallstones; multiple cysts in both kidneys; emphysema; recurrence of primary liver cancer after radiofrequency ablation (hepatocellular carcinoma); after TACE; liver cysts; pulmonary bullae; hepatocellular carcinoma; hepatitis B surface antigen carriers; bilateral renal cysts; pulmonary bullae;…
patient244	2018-04-18 09:01:29	Sorafenib	268	44	2018-04-11 11:38:54	2018-07-31 09:17:58	103	54.1	3.3	9.3	96	91.6	3.02	3.33	0.29	0.31	Recurrence of primary liver cancer after resection with lung, pleural, and retroperitoneal lymph node metastasis (BCLC stage C); liver malignancy; alcoholic cirrhosis; type 2 diabetes; hypertension grade 3 (very high risk group); after hemiarthroplasty; recurrence of primary liver cancer after resection with lung, pleural, and retroperitoneal lymph node metastasis (BCLC stage C); lung infection; …
patient245	2019-12-17 10:03:18	Apatinib	91	63	2019-12-16 06:39:57	2019-12-24 08:06:20	61	55.6	4.4	3.7	96.4	95.6	3.37	3.67	0.324	0.35	Post-interventional treatment for primary liver cancer; Liver cirrhosis after hepatitis B
patient246	2019-10-10 10:08:46	Apatinib	539	472	2019-10-09 11:29:49	2019-10-13 09:40:04	71.81	77	3.8	6.3	88.1	88.4	3.87	3.54	0.34	0.31	Post-interventional treatment of primary liver cancer; Hepatitis B virus carriers; Type 2 diabetes
patient247	2018-08-30 09:18:49	Apatinib	739	627	2018-08-29 13:48:17	2018-10-09 08:52:58	81	56	5.4	4.9	83.6	83.5	4.2	3.7	0.35	0.31	Post-interventional treatment for primary liver cancer; Hypercholesterolemia
patient248	2020-08-24 11:22:50	Regorafenib	130	111	2020-08-23 10:12:06	2020-09-20 10:51:52	67	71	6.6	11.3	85.2	83.4	4.4	4.83	0.375	0.4	After interventional treatment of primary liver cancer; Liver malignancies
patient249	2021-01-19 11:28:20	Sorafenib	151	99	2021-01-03 07:58:00	2021-01-23 06:48:56	85	98.6	5.9	8.2	62.7	62.6	5.01	5.34	0.31	0.335	Primary liver cancer with intrahepatic metastasis and inferior vena cava tumor thrombosis; liver malignant tumor; secondary liver malignant tumor; inferior vena cava tumor thrombosis; left frontal and parietal lobe metastasis; frontal and parietal lobe metastasis bleeding; hypertension grade 2; type 2 diabetes; lung infection; hypoproteinemia; primary liver cancer with intrahepatic metastasis and…
patient250	2018-05-09 09:11:56	Apatinib	136	71	2018-05-03 07:09:50	2018-07-29 07:14:05	69	59	7.7	12.3	91.8	96.9	4.99	4.81	0.46	0.47	Primary liver cancer with multiple metastases in the liver; liver malignancies; post-hepatitis cirrhosis
patient251	2018-08-14 09:14:15	Sorafenib	268	236	2018-08-13 09:20:43	2019-02-25 06:30:11	71.4	75	3.3	10.1	97.7	91.9	3.55	2.23	0.35	0.21	Primary liver cancer with multiple liver metastases; Secondary liver malignancies; Hepatocellular carcinoma with multiple liver metastases; After TACE
patient252	2019-12-27 15:36:36	Sorafenib	170	110	2019-12-25 11:36:45	2020-01-09 20:52:15	67	66	2.7	7.9	76.7	74.8	6.06	6.02	0.47	0.45	Primary liver cancer with lung metastasis (BCLC stage Ⅲ); liver malignant tumor; secondary lung malignant tumor; chronic hepatitis B; primary liver cancer with lung metastasis (BCLC stage Ⅲ); tumor immunotherapy; liver cirrhosis; liver cyst; chronic cholecystitis; right kidney stone; allergic dermatitis
patient253	2019-06-02 06:37:42	Sorafenib	145	137	2019-05-27 18:10:20	2019-08-17 13:01:47	89	73	5.1	23	96.6	99.8	4.72	4.85	0.46	0.48	Primary liver cancer with right lung, mediastinum, and hilar lymph node metastasis; secondary malignant tumor of the lung; secondary malignant tumor of the mediastinum; secondary malignant tumor of the hilar lymph node; active hepatitis B; primary liver cancer (stage IVB) with right lung, mediastinum, and hilar lymph node metastasis after TACE; chronic cholecystitis; primary liver cancer (stage I…
patient254	2021-11-12 17:26:00	Sorafenib	101	56	2021-11-07 07:14:54	2021-11-21 17:54:03	114	77	10.4	20.6	97.1	86.5	2.04	2.74	0.2	0.24	Primary liver cancer with rupture and bleeding; decompensated liver cirrhosis after hepatitis B; chronic hepatitis B; esophageal-gastric varices; gastrointestinal bleeding; moderate anemia; type 2 diabetes; right kidney stone and right ureteral stone; peritoneal effusion; gout; psoriasis
patient255	2022-02-22 09:29:00	Bevacizumab	209	210	2022-02-19 09:27:01	2022-06-04 09:13:47	75	47	8	2	92.8	90.5	3.77	4.2	0.35	0.38	Primary liver cancer with right portal vein tumor thrombosis; portal vein tumor thrombosis; post-hepatitis cirrhosis; hepatitis B surface antigen carriers; emphysema; hepatocellular carcinoma; immunotherapy for malignant tumors; portal vein tumor thrombosis; mild anemia
patient256	2018-07-25 16:05:57	Sorafenib	49	145	2018-07-12 10:32:40	2018-07-29 16:50:15	89	111	14	33.3	83.2	89.9	2.68	2.28	0.22	0.21	Primary liver cancer with portal vein tumor thrombosis; liver malignancy; decompensated post-hepatitis cirrhosis; chronic hepatitis B virus (active stage)
patient257	2022-09-27 17:15:00	Regorafenib	68	56	2022-03-06 07:52:07	2023-01-07 18:23:12	56	50	8.8	9	94.9	100.6	3.75	3.48	0.36	0.35	Primary liver cancer with portal vein tumor thrombosis BCLC stage C; targeted therapy for malignant tumors; chronic hepatitis B; decompensated liver cirrhosis; hepatic artery-portal vein fistula; chronic gastritis with erosion and Helicobacter pylori infection; Helicobacter pylori infection; type 2 diabetes; multiple polyps in the large intestine; esophageal erosion: early cancer?; hypersplenism;…
patient258	2020-11-18 12:03:00	Apatinib	167	47	2020-11-16 10:49:10	2021-01-20 18:17:30	55	45.7	10.4	15.1	93.1	96.6	2.6	2.91	0.24	0.28	Primary liver cancer with right portal vein tumor thrombus and multiple bone metastases; portal vein tumor thrombus; secondary bone malignancy; chronic active hepatitis B; liver dysfunction; decompensated cirrhosis; cirrhosis with esophageal varices; pleural effusion; primary liver cancer with right portal vein tumor thrombus and multiple bone metastases; chronic hepatitis B; drug-induced liver d…
patient259	2020-01-16 10:31:59	Sorafenib	224	125	2020-01-13 07:34:47	2020-01-19 07:06:41	81.2	63.8	7.6	12	99	98.5	3.53	4.3	0.35	0.424	Primary liver cancer with portal vein thrombosis and multiple abdominal metastases; portal vein thrombosis; secondary abdominal malignant tumors
patient260	2019-01-21 10:49:02	Sorafenib	314	279	2019-01-19 16:13:54	2019-01-23 21:11:18	102	80	21.3	12	67.3	67.4	4.68	3.65	0.32	0.25	Primary liver cancer with portal vein tumor thrombosis; bloody ascites: ruptured hepatocellular carcinoma bleeding? bleeding from abdominal metastases?; abdominal infection?; chronic hepatitis B; hyponatremia and hypochloremia; lung infection
patient261	2019-08-15 09:47:15	Sorafenib	112	97	2019-08-13 06:17:27	2019-08-16 07:07:14	88	98.4	11.6	9.5	100.6	99.7	3.16	3.19	0.32	0.32	Primary liver cancer with portal vein tumor thrombosis; portal vein tumor thrombosis; multiple metastases in both lungs; hepatitis B cirrhosis; peritoneal effusion
patient262	2018-08-27 08:57:54	Sorafenib	73	71	2018-08-26 13:09:29	2018-08-29 09:39:34	56.2	68	27.6	20.4	87.9	84.6	4.53	4.41	0.4	0.37	Primary liver cancer with portal vein thrombosis; liver cirrhosis; esophageal varices; splenomegaly; chronic hepatitis B; cholecystitis
patient263	2021-06-12 10:03:00	Sorafenib	240	274	2021-06-11 09:37:47	2021-06-14 10:17:08	78	76	4.5	7.8	93.6	94.9	3.93	3.72	0.37	0.353	Primary liver cancer with portal vein tumor thrombosis; liver malignancy; portal vein tumor thrombosis; post-TACE; liver cirrhosis; cavernous transformation of portal vein; chronic cholecystitis; chronic non-atrophic gastritis
patient264	2018-06-20 16:07:02	Sorafenib	134	73	2018-06-18 16:24:30	2018-08-09 09:11:00	41.3	47.8	13.4	13.3	66.9	69.5	5.05	5.44	0.34	0.38	Primary liver cancer with portal vein, inferior vena cava tumor thrombosis, bilateral lung metastasis; secondary lung malignancy; right external iliac vein mural thrombosis; chronic hepatitis B cirrhosis; hypertension; liver malignancy; cirrhosis; chronic hepatitis B; hypertension; right external iliac vein mural thrombosis; colon polyps; hemorrhoids with bleeding; esophageal varicose bleeding; p…
patient265	2018-04-10 10:44:19	Apatinib	252	73	2018-04-08 07:06:29	2018-05-31 06:54:19	70.4	81	1.7	5.5	69.6	67.3	5.73	5.88	0.4	0.4	Primary liver cancer with portal vein and superior mesenteric vein tumor thrombosis; chronic hepatitis B; primary liver cancer with multiple liver metastases; liver malignant tumors; portal vein, left and right branches of the portal vein, and superior mesenteric vein tumor thrombosis; post-TACE; hepatitis B virus carriers; secondary malignant tumors of the liver
patient266	2019-08-26 16:38:18	Apatinib	78	329	2019-08-26 09:50:49	2019-09-10 10:19:34	51.75	68	6.4	6.5	97.2	96.1	3.52	4.15	0.34	0.4	Primary liver cancer with bone metastasis (BCLC stage C); secondary malignant tumor of bone
patient267	2019-05-14 09:10:48	Regorafenib	163	112	2019-05-08 10:57:55	2019-05-20 09:55:51	61.4	67.8	3.5	14.6	93.5	89.8	4.29	4.9	0.4	0.44	Primary liver cancer with intrahepatic metastasis after chemoembolization; liver malignancy; liver cirrhosis; chronic hepatitis B
patient268	2021-06-16 12:39:00	Sorafenib	60	249	2020-08-15 07:52:03	2021-07-02 10:35:01	57	54	16.7	39.2	103.1	96.2	3.73	2.63	0.385	0.25	Primary liver cancer with intrahepatic metastasis; liver malignancy; portal hypertension: esophageal varices; gallbladder stones with chronic cholecystitis; bilateral renal cysts; hepatitis B surface antigen carriers; hepatocellular carcinoma; hepatocellular carcinoma after interventional surgery; hepatitis B virus surface antigen carriers; portal hypertension; hypoproteinemia; right gastric arte…
patient269	2021-04-18 09:01:00	Apatinib	64	73	2021-04-14 09:35:07	2021-04-21 07:23:15	104	128.2	13.5	10.6	100.8	100.4	2.96	2.8	0.298	0.28	Primary liver cancer with intrahepatic metastasis; liver malignant tumor; secondary liver malignant tumor; grade 3 hypertension; multiple cerebral infarctions; liver cyst; ascites; post-hepatitis cirrhosis; hepatitis B surface antigen carrier; primary pulmonary hypertension
patient270	2020-07-15 11:20:38	Apatinib	179	144	2020-07-12 10:08:46	2020-07-17 09:53:16	70.3	87	8.8	14.3	92.6	93.2	2.98	3.36	0.28	0.31	Primary liver cancer with intrahepatic metastasis; liver malignant tumor; secondary malignant tumor of the liver
patient271	2018-06-23 07:17:26	Sorafenib	117	91	2018-06-20 10:00:17	2018-06-27 10:00:33	117	110	6.5	9.1	92.6	90.9	3.51	3.72	0.33	0.34	Primary liver cancer with intrahepatic metastasis (BCLC stage C left portal vein tumor thrombus); liver malignancy; hypertension grade 3 very high risk group; chronic hepatitis B; decompensated cirrhosis; gallstones with chronic cholecystitis
patient272	2020-12-25 09:50:15	Sorafenib	236	188	2020-12-21 18:52:55	2021-06-13 11:00:43	66	90	4	38.1	89.9	85.6	3.97	2.92	0.357	0.25	Primary liver cancer with multiple metastases in the liver; chronic gastritis; chronic hepatitis B; gallstones; gallstones with chronic cholecystitis; hypoproteinemia; disseminated intravascular coagulation; severe anemia; lower extremity atherosclerosis
patient273	2021-07-24 13:38:00	Sorafenib	266	164	2021-07-24 10:49:33	2022-02-12 09:43:35	85.9	117	0.9	10	88	90.2	4.24	4.51	0.37	0.41	Primary liver cancer with multiple metastases in the liver; liver malignancy; secondary malignancy in the liver; metastatic cancer in the left 6th rib; multiple nodules in the lungs; hand-foot skin reaction associated with targeted drugs; pain in the lower limbs: neuritis?; nodules in the right lobe of the thyroid gland; bilateral renal cysts; hyperlipidemia; hyperuricemia; immunotherapy for prim…
patient274	2021-07-06 16:33:00	Sorafenib	165	105	2021-07-02 14:16:49	2022-10-12 01:27:10	99	88	3	9.7	96.7	94.8	4.59	4.24	0.44	0.4	Primary liver cancer with multiple metastases in the liver; liver malignant tumors; secondary liver malignant tumors; compensated cirrhosis after hepatitis; chronic hepatitis B; bronchiectasis; primary liver cancer; gallbladder polyps; interventional treatment of malignant tumors; post-hepatitis B cirrhosis; hepatitis B cirrhosis; hypertension stage 2 (high risk); post-hepatitis cirrhosis; rectal…
patient275	2021-02-04 16:33:22	Sorafenib	206	38	2021-02-02 06:53:42	2021-06-07 10:39:52	68.5	46	8.9	61.9	92.7	97.1	5.04	3.84	0.47	0.37	Primary liver cancer with multiple metastases in the liver; secondary malignant tumors in the liver; portal vein tumor thrombosis; chronic hepatitis B; primary liver cancer; multiple metastases in the liver; portal vein tumor thrombosis; portal hypertension; peritoneal effusion; terminal maintenance treatment of malignant tumors; superior mesenteric vein tumor thrombosis; pulmonary infection; pul…
patient276	2020-12-07 11:53:57	Sorafenib	540	338	2020-12-06 10:27:19	2020-12-09 10:48:34	79	62	16	17.6	64.7	63.3	5.95	5.58	0.39	0.35	Primary liver cancer with multiple metastases in the liver; secondary malignant tumors of the liver; liver dysfunction; cirrhosis; chronic active hepatitis B; fatty liver; type 2 diabetes mellitus without complications; hypoproteinemia; hyponatremia; hyperkalemia; hyperlipidemia
patient277	2020-07-10 10:08:48	Apatinib	401	237	2020-07-09 09:45:55	2020-08-04 09:21:42	48	32	9.5	21.2	79.8	80.3	6.25	6.18	0.5	0.5	Primary liver cancer with multiple liver metastases; targeted therapy for malignant tumors; liver malignancies; secondary malignant tumors of the liver; chronic hepatitis B
patient278	2020-07-13 08:52:08	Apatinib	215	187	2020-07-08 10:16:00	2020-08-03 11:11:51	63	64	4.6	6.3	83.3	84.8	7.49	7.37	0.62	0.63	Primary liver cancer with intrahepatic and bilateral lung metastasis (CNLC stage IIIb); secondary lung malignancy; secondary liver malignancy; chronic hepatitis B; liver malignancy; primary liver cancer with intrahepatic and bilateral lung metastasis (CNLC stage IIIb); hepatocellular carcinoma
patient279	2020-10-28 15:09:02	Sorafenib	138	150	2020-10-25 10:43:36	2020-10-31 10:04:18	50.8	52.6	118.9	154.8	86.5	86.7	5.4	5.47	0.47	0.47	Primary liver cancer with metastasis to the liver, lungs, and abdominal retroperitoneal lymph nodes (CNLC stage IV with portal vein tumor thrombus); decompensated cirrhosis; secondary malignant tumors in the liver; secondary malignant tumors in the lungs; secondary malignant tumors in the abdominal lymph nodes; portal vein tumor thrombus; chronic hepatitis B; large amounts of effusion in the abdo…
patient280	2019-09-02 08:38:00	Sorafenib	190	109	2019-08-30 10:33:05	2019-12-22 11:55:17	82	143.9	3.8	18.7	104.2	103.2	3.1	2.48	0.32	0.26	Primary liver cancer with intrahepatic and lymph node metastasis; hepatocellular carcinoma; secondary malignant tumors of the lung; lymph node metastasis; immune dermatitis; chronic hepatitis B; secondary malignant tumors of the liver; secondary malignant tumors of multiple lymph nodes
patient281	2018-01-27 09:14:52	Sorafenib	352	291	2018-01-22 10:49:44	2018-01-29 17:39:59	96.9	94.3	6.7	6.2	95.5	94.5	4.45	4.18	0.42	0.4	Primary liver cancer with multiple metastases in the liver and bones; secondary malignant tumors of the liver; secondary malignant tumors of the bones and bone marrow; chronic hepatitis B; malignant liver tumors
patient282	2020-03-04 11:54:13	Apatinib	264	140	2020-03-04 10:04:10	2020-04-08 12:36:23	113	123	6.4	32.9	64.5	66.9	3.49	3.84	0.23	0.26	Primary liver cancer with metastasis to intrahepatic, abdominal lymph nodes, bilateral lungs, and tumor thrombi in the right hepatic vein and inferior vena cava; liver malignant tumor; secondary malignant tumor of the liver; secondary malignant tumor of intraperitoneal lymph nodes; secondary malignant tumor of the lung; hepatic vein thrombosis; inferior vena cava thrombosis; chemotherapy-related …
patient283	2018-10-12 10:48:17	Sorafenib	177	81	2018-10-09 11:46:11	2018-11-19 10:07:05	74	56.31	8.4	9.8	90.2	90.7	4.6	2.25	0.42	0.2	Primary liver cancer with multiple metastases to the liver, retroperitoneal lymph nodes, and bilateral lungs (BCLB stage B); secondary malignant tumors of the liver; secondary malignant tumors of the retroperitoneal lymph nodes; secondary malignant tumors of the lungs; chronic hepatitis B; type 2 diabetes; primary liver cancer with multiple metastases to the liver, retroperitoneal lymph nodes, an…
patient284	2019-08-29 20:02:47	Apatinib	61	64	2019-08-20 09:50:02	2019-09-18 12:04:02	52.4	52	35.9	50.3	91.5	90.2	4.94	4.59	0.45	0.41	Primary liver cancer with liver and lung metastasis; liver malignant tumor; secondary liver malignant tumor; secondary lung malignant tumor; liver failure; hypoproteinemia; hyponatremia; chronic hepatitis B
patient285	2021-03-06 12:36:00	Regorafenib	344	247	2021-02-28 13:05:37	2021-05-31 10:13:18	70.6	55	9.9	5.6	76.6	76	4.75	2.58	0.36	0.2	Primary liver cancer with multiple intra-abdominal implants and metastases (TxNxM1; stage IV); secondary abdominal malignancies; chronic cholecystitis; chronic obstructive pulmonary disease; secondary hypertension; hepatic insufficiency; hypoproteinemia; hyponatremia; primary liver cancer with multiple intra-abdominal implants and metastases (TxNxM1; stage IV); liver malignancies; incomplete inte…
patient286	2014-09-17 10:18:42	Sorafenib	181	31	2014-09-09 10:58:14	2014-10-02 12:20:15	73	185	6.8	26	87.8	89.6	4.35	3.93	38.2	35.2	Primary liver cancer with multiple metastases to the liver, abdominal lymph nodes, and abdominal wall soft tissues; systemic extensive secondary malignant tumors; chronic hepatitis B; bilateral lung cancer lymphangitis with infection; lymphangitis; upper gastrointestinal bleeding
patient287	2019-01-24 08:14:02	Sorafenib	126	87	2019-01-21 09:24:55	2019-07-27 11:09:19	50.3	46.25	4.9	4.6	94.8	95.3	3.86	4.02	0.37	0.38	Primary liver cancer with lung metastasis after TACE; liver malignancy; chronic hepatitis B; hepatitis E; primary liver cancer with chest, abdominal wall and lung metastasis after TACE; after chest and abdominal wall metastasis resection; after chest and abdominal metastasis resection; nodular goiter
patient288	2020-06-10 17:31:51	Sorafenib	266	91	2020-06-10 16:10:35	2021-04-21 10:28:08	72	63	4.6	2.3	80	85.1	5.51	4.82	0.44	0.41	Post-TACE treatment for primary liver cancer; chronic hepatitis B; gallbladder polyps; primary hepatocellular carcinoma (post-TACE treatment); bullae; high-density cyst of the right kidney; primary liver cancer; renal cyst; post-TACE treatment for primary liver cancer (cT4N0M0 stage ⅢB); hypoproteinemia; post-TACE treatment for primary liver cancer (cT4N0M0 stage IIIB); targeted therapy for malig…
patient289	2021-09-01 15:48:00	Sorafenib	70	68	2021-09-01 06:09:38	2022-03-09 08:33:38	78.6	89	9.7	8.1	97.1	98.2	4.14	3.82	0.402	0.38	Post-TACE for primary liver cancer; liver malignancy; decompensated cirrhosis; post-radiofrequency ablation of the liver; chronic hepatitis B; hypothyroidism; bilateral emphysema; right scapular lipoma; hepatic encephalopathy; follow-up examination after surgery for malignant tumors; decompensated cirrhosis after hepatitis B; follow-up medical treatment; other specific surgery; hypothyroidism; di…
patient290	2020-02-19 08:41:15	Sorafenib	288	95	2020-02-19 07:33:02	2020-05-07 08:14:48	93	95.5	3.3	3.7	92.6	95.7	3.14	3.62	0.29	0.346	Primary liver cancer after TACE; maintenance chemotherapy for malignant tumors; tumor thrombosis of the inferior vena cava and right hepatic vein; gallbladder stones with chronic cholecystitis; bilateral kidney stones; liver malignant tumor after TACE; primary liver cancer (T3N1M1 stage IV); hepatocellular carcinoma; chronic hepatitis B; multiple enlarged lymph nodes in the liver hilum and retrop…
patient291	2019-07-05 11:38:31	Sorafenib	156	133	2019-07-04 06:41:58	2019-07-13 11:11:22	77	83.87	10.3	11.1	79.5	82.1	5.51	5.99	0.44	0.49	Primary liver cancer after TACE
patient292	2019-01-31 11:50:07	Apatinib	226	279	2019-01-27 11:54:22	2019-04-08 11:32:44	71.38	71	8.5	7.3	83.2	80.2	4.53	3.89	0.38	0.31	Primary liver cancer; Multiple nodules in the right lung; Liver cysts; Postoperative hepatic artery chemoembolization; Liver malignancies
patient293	2020-12-17 17:40:57	Sorafenib	34	30	2020-12-14 12:14:38	2020-12-21 08:12:55	84	82	9.5	14	79.2	75.2	4.04	4.93	0.32	0.371	Primary liver cancer; Decompensated cirrhosis after hepatitis B
patient294	2021-08-22 10:21:00	Regorafenib	81	79	2021-02-23 07:29:15	2021-08-23 06:57:12	64	60.9	5.3	9.1	95.6	92.2	3.64	3.71	0.35	0.34	Primary liver cancer; Chronic hepatitis B; Cirrhosis; Emphysema; Hyperuricemia; Hepatocellular carcinoma (postoperative); Postoperative; Primary liver cancer (CNLC stage IIIb) postoperative; Hepatocellular carcinoma; Bilateral lung metastasis; Hepatitis B surface antigen carrier; Portal hypertension; Splenomegaly; Decompensated cirrhosis
patient295	2018-08-11 11:36:52	Apatinib	513	66	2018-08-09 06:58:56	2018-11-13 09:54:46	35.1	55.76	11.5	28.5	91.5	96.5	3.55	3.99	0.33	0.39	Primary liver cancer; chronic hepatitis B; gallstones; primary liver cancer after TACE and ablation; BCLC stage ⅢA; type 2 diabetes; hypertension stage 3; very high risk group; primary liver cancer BCLC stage ⅢA; hypertension stage 3 very high risk group; liver malignancy; primary liver cancer BCLC stage IIIA; hypertension stage 3 (very high risk group); tumor immunotherapy; hypertension stage 3 …
patient296	2019-02-27 10:11:59	Sorafenib	356	157	2019-02-26 14:20:53	2019-03-29 10:15:26	83	74	4.3	11.8	93.7	89.8	4.31	4.72	0.4	0.42	Primary liver cancer; Chronic hepatitis B
patient297	2022-05-12 11:44:00	Sorafenib	76	77	2022-02-11 11:50:57	2023-09-14 10:38:44	80	95	11	10.4	103.4	101.8	3.28	3.35	0.34	0.34	Primary liver cancer; Esophageal varices in decompensated cirrhosis; Ascites; Chronic hepatitis B; High-risk group of hypertension grade 3; Multiple gallbladder polyps; Nodular goiter; Right kidney stone; Immunotherapy for malignant tumors; Targeted therapy for malignant tumors; Decompensated cirrhosis; Hypertension grade 3 (very high risk group); Thyroid nodules; Gallbladder stones with cholecys…
patient298	2021-07-26 11:50:00	Sorafenib	171	90	2021-05-19 19:03:18	2022-02-18 06:56:11	67.1	79	6.1	8.3	84.3	93	4.58	3.83	0.39	0.36	Primary liver cancer; decompensated cirrhosis; chronic hepatitis B; chronic hepatitis C; type 2 diabetes; hepatitis B-related cryoglobulin (mixed) renal damage; multiple duodenal ulcers; hypothyroidism; post-splenectomy; bradycardia; esophageal varices (severe); chronic gastritis with erosions; hepatocellular carcinoma; severe esophageal varices; hypoproteinemia; severe esophageal varices in deco…
patient299	2017-06-01 12:04:19	Sorafenib	57	48	2017-05-30 09:54:36	2017-08-08 10:36:02	90.5	95	6	7.2	103.6	109.4	3.31	2.66	0.34	0.29	Primary liver cancer; Decompensated cirrhosis; Chronic hepatitis B; Alcoholic liver disease; Type 2 diabetes mellitus
patient300	2020-08-31 10:03:32	Sorafenib	114	103	2020-08-28 15:11:57	2020-09-04 11:32:18	88	70	14.7	12.6	97	93.5	4.31	4.43	0.42	0.41	Primary liver cancer; decompensated cirrhosis; chronic hepatitis B; thyroid nodules; grade 2 hypertension; drug-induced liver damage; gallstones with cholecystitis; renal cysts; primary liver cancer after TACE
patient301	2019-03-25 09:47:28	Sorafenib	179	150	2019-03-20 12:48:15	2019-03-26 10:15:38	86	83	7.6	26.3	102.8	101.6	4	3.73	0.41	0.38	Primary liver cancer; decompensated post-hepatitis cirrhosis; chronic hepatitis B; latent syphilis; liver malignancy; compensated post-hepatitis cirrhosis; gallbladder stones; gallbladder polyps; nodular goiter TI-RADS grade 3; right renal cyst; hepatitis B cirrhosis; nodular goiter; simple renal cyst
patient302	2019-03-20 09:03:44	Sorafenib	157	101	2019-03-18 11:49:00	2019-03-22 11:40:56	53.93	52.5	3.4	11	89.5	87.5	4.11	3.61	0.37	0.32	Primary liver cancer; Decompensated post-hepatitis cirrhosis; Chronic hepatitis B; Type 2 diabetes; High-risk group for grade 3 hypertension; High-risk group for grade 3 hypertension; Symptomatic treatment of primary liver cancer; Hepatocellular carcinoma
patient303	2020-06-12 19:38:44	Sorafenib	80	47	2020-06-09 18:53:53	2020-10-26 11:56:34	72	64	15.8	22.3	110.1	109	3.28	3	0.361	0.33	Primary liver cancer; post-hepatitis cirrhosis; gallstones without cholecystitis; carriers of viral hepatitis; type 2 diabetes without complications; gallstones with chronic cholecystitis; ascites
patient304	2021-04-22 10:06:38	Sorafenib	84	70	2021-04-17 10:34:51	2021-05-25 07:11:15	74	54	7.6	19.6	93.2	94.5	4.43	4.77	0.41	0.45	Primary liver cancer; Multiple intrahepatic metastases; Portal vein tumor thrombosis; Chronic hepatitis B; Cholecystitis; Hepatocellular carcinoma
patient305	2022-01-18 16:16:00	Sorafenib	295	155	2022-01-14 18:01:02	2022-01-24 10:54:40	77	75	11.9	20.2	77.4	74.6	3.01	2.64	0.23	0.2	Primary liver cancer; liver malignancy; decompensated cirrhosis after hepatitis B (Child-Pugh B); chronic hepatitis B; portal vein tumor thrombus; cholecystitis; liver cyst; aortic sclerosis; moderate anemia; hypoproteinemia
patient306	2021-07-19 11:27:00	Sorafenib	124	72	2021-07-13 13:51:49	2021-08-18 17:59:50	115	84.9	6.4	5	94.9	91.8	3.7	3.52	0.35	0.32	Primary liver cancer; liver malignancy; liver cirrhosis; chronic hepatitis B; cholelithiasis; grade 3 hypertension; type 2 diabetes; duodenal ulcer and stenosis; duodenal stenosis
patient307	2021-10-08 18:19:00	Sorafenib	79	72	2021-10-08 09:24:48	2021-10-16 09:59:33	69.7	72	28	37.1	112.4	111.6	3.31	3.19	0.37	0.36	Primary liver cancer; Malignant liver tumors; Decompensated post-hepatitis cirrhosis; Chronic hepatitis B; Liver cysts
patient308	2020-10-16 09:19:17	Sorafenib	64	91	2019-03-14 07:06:13	2023-09-19 07:12:42	59	81	27.2	9.2	88.6	88.4	3.24	5.71	0.29	0.51	Primary liver cancer; liver malignancy; post-TACE; liver cirrhosis; splenomegaly; gallbladder stones; complete right bundle branch block; hepatitis B virus carriers; primary liver cancer with multiple liver metastases; complete right bundle branch block; post-hepatectomy status; hepatocellular carcinoma; hepatitis B surface antigen carriers; post-cholecystectomy status; post-RF ablation of liver …
patient309	2018-10-15 14:31:33	Sorafenib	72	66	2018-10-15 11:39:41	2018-10-20 17:20:26	53	82	9.9	13.2	95.2	96.6	2.92	2.33	0.28	0.23	Primary liver cancer; post-TACE; portal hypertension; liver cirrhosis with esophageal varices; hypersplenism; multiple liver cysts; gallstones with chronic cholecystitis; hepatitis B surface antigen carriers
patient310	2020-04-11 09:55:38	Regorafenib	117	79	2020-04-01 09:58:18	2020-04-17 10:11:20	65	146	20.2	38.9	97.5	105	2.8	1.2	0.27	0.13	Primary liver cancer (mega-fast type) with intrahepatic metastasis, intraperitoneal and retroperitoneal lymph node metastasis, portal vein and inferior vena cava tumor thrombus; liver malignancy; secondary malignancy of the liver; secondary malignancy of the abdominal cavity; secondary malignancy of the intraperitoneal lymph nodes; portal vein tumor thrombus; inferior vena cava thrombosis; liver …
patient311	2020-07-28 11:58:34	Apatinib	108	117	2020-07-22 09:26:12	2020-08-28 10:34:19	92	89	8.1	8.5	90.8	100.3	4.88	3.87	0.44	0.39	Primary liver cancer (massive type) with hepatic vein and inferior vena cava tumor thrombus; hepatic vein tumor thrombus formation; inferior vena cava tumor thrombus formation; hypoproteinemia; liver dysfunction; chronic active hepatitis B virus; primary liver cancer (massive type) with hepatic vein and inferior vena cava tumor thrombus; femoral vein tumor thrombus; inferior vena cava tumor throm…
patient312	2019-11-10 19:33:25	Sorafenib	122	134	2019-10-12 06:52:24	2019-11-11 11:56:04	59	50.7	18.4	29.6	92.9	94.6	4.38	3.13	0.41	0.3	Primary liver cancer (massive type; BCLC stage C); multiple intrahepatic metastatic cancer; portal vein tumor thrombosis; gallbladder stones with chronic cholecystitis; primary liver cancer (massive type; BCLC stage D); liver malignancy; post-TACE; drug rash
patient313	2015-10-23 08:45:21	Sorafenib	344	411	2015-10-12 09:21:05	2015-10-25 10:30:23	87	88	23.4	27.4	83.5	81.2	3.95	3.98	0.33	0.32	Primary liver cancer (massive type) with tumor thrombus in the left branch of portal vein and inferior vena cava; prostatic hyperplasia
patient314	2020-10-26 10:52:01	Apatinib	331	139	2020-10-23 10:08:44	2020-11-01 14:54:53	84	270.5	9.8	57.2	88.4	90.2	3.02	3.36	0.27	0.3	Primary liver cancer (massive type) with intrahepatic and bilateral lung metastasis and right portal vein, right hepatic vein, and inferior vena cava tumor thrombus; secondary malignant tumor of the liver; secondary malignant tumor of the lung; portal vein tumor thrombus; inferior vena cava thrombosis; decompensated cirrhosis; chronic active hepatitis B; hypoproteinemia; respiratory failure; hype…
patient315	2020-08-27 16:31:07	Sorafenib	184	153	2020-08-24 15:07:10	2021-07-27 15:23:05	83	70.3	6.5	9.6	90.6	103	4.15	3.03	0.38	0.31	Primary liver cancer (after TACE) with right hepatic vein cancer thrombus; chronic hepatitis B; chronic atrophic gastritis with erosion and Helicobacter pylori infection; drug-induced liver damage; small lung nodules; interstitial lung changes; recovery period after chemotherapy; primary liver cancer after TACE with right hepatic vein cancer thrombus; lung nodules: consider metastasis; chronic at…
patient316	2020-08-08 09:31:26	Sorafenib	307	29	2020-08-07 07:24:27	2021-01-22 10:15:54	55	57	4.4	35	98.3	108.8	3.54	2.26	0.348	0.25	Primary liver cancer (stage IIb); Hepatocellular carcinoma (IIb); Hepatocellular carcinoma; Hepatocellular carcinoma after interventional surgery; Hepatocellular carcinoma with multiple intrahepatic metastases; Secondary malignant tumors of the liver; Chronic cholecystitis
patient317	2023-12-14 15:07:00	Apatinib	238	171	2023-12-12 07:49:20	2023-12-15 08:00:32	36	28	108.1	158.5	92.8	90.9	4.83	4.3	0.45	0.39	Primary liver cancer (CNLC stage IIIa); cancer thrombosis in the main trunk and left and right branches of the portal vein; acute-on-chronic liver failure; chronic hepatitis B; decompensated cirrhosis after hepatitis B; cirrhosis with esophageal varices; gallstones with chronic cholecystitis; lung infection; peritoneal effusion; pleural effusion (right side); hyperlipidemia
patient318	2021-10-12 09:33:00	Sorafenib	63	54	2021-10-07 07:04:42	2021-10-13 07:17:26	59	55	10.7	9.6	92.2	91.3	3.7	3.61	0.34	0.33	Primary liver cancer (CNLC stage IIIa); targeted therapy for liver cancer (sorafenib); hepatocellular carcinoma; post-hepatitis cirrhosis; cirrhosis with esophageal varices; ascites; chronic hepatitis B; multiple cysts in both kidneys; splenomegaly; post-operative right inguinal hernia
patient319	2020-07-21 08:43:40	Apatinib	71	51	2020-07-15 11:34:22	2020-08-22 07:56:19	65	58	16.1	26.2	115.3	123.9	3	1.75	0.35	0.217	Primary liver cancer (CNLC IIa); after TACE; nodules in the left lower lobe: metastatic cancer?; portal hypertension; gallstones with chronic cholecystitis; hepatitis B surface antigen carriers; primary liver cancer (CNLC stage IV); common bile duct stones with acute cholangitis; nodules in the left lower lobe; after biliary drainage; after cholecystectomy; after radiofrequency ablation of liver …
patient320	2021-03-19 17:42:47	Sorafenib	250	131	2021-03-16 10:25:23	2021-05-14 09:39:23	69	63	41.9	8.5	94.1	97.1	2.88	3.12	0.27	0.303	Primary liver cancer CNCL stage Ⅲb; obstructive jaundice; portal vein tumor thrombosis; superior mesenteric vein tumor thrombosis; peritoneal effusion; gallstones; hepatocellular carcinoma after TACE; portal vein tumor thrombosis; esophageal varicose bleeding; portal hypertension
patient321	2021-06-06 09:36:00	Sorafenib	184	207	2021-06-01 13:12:14	2021-08-27 08:56:38	70	69	4.8	4.4	91.5	93.8	4.6	4.36	0.42	0.41	Primary liver cancer stage II b; targeted therapy for malignant tumors; type 2 diabetes; hepatitis B virus carriers; interventional therapy for malignant tumors; immunotherapy for malignant tumors; high-risk group of hypertension stage 2
patient322	2020-07-16 13:26:50	Sorafenib	187	152	2020-07-08 10:16:00	2020-08-12 11:17:59	70	53	8	12	96.1	94.4	3.89	3.42	0.37	0.32	Primary liver cancer with metastasis to the liver and retroperitoneal lymph nodes (CNLC stage IIIb with right branch of portal vein tumor thrombus); secondary malignant tumor of the liver; secondary malignant tumor of the retroperitoneal lymph nodes; chronic hepatitis B; primary liver cancer with metastasis to the liver and retroperitoneal lymph nodes (CNLC stage IIIb with right branch of portal …
patient323	2020-07-02 10:51:03	Bevacizumab	282	225	2020-06-30 18:28:52	2020-07-08 07:36:46	80	63	5.3	4.9	99.5	96.7	4.19	4.62	0.417	0.447	Moderately differentiated adenocarcinoma of the right middle lung with mediastinal lymph node metastasis (T1cN2M0 stage IIIA) after first adjuvant chemotherapy; middle lobe malignancy; secondary malignancy of mediastinal lymph nodes; hypothyroidism; other specified; hypertension grade 2; very high risk
patient324	2021-04-14 10:26:00	Bevacizumab	288	284	2021-04-08 18:15:05	2021-04-15 10:02:20	67.2	84	3.3	2.6	90.2	88.3	3.88	4.02	0.35	0.36	Adenocarcinoma of the right middle lung (T1bN0M0 stage Ia); lung malignancy; bilateral renal cysts; mild dilatation of the bile duct in the left lobe of the liver; left kidney stone
patient325	2021-07-16 10:06:00	Anlotinib	292	126	2021-07-12 19:33:49	2021-10-18 07:29:55	77.8	66	1.4	3.9	84	86.7	2.43	2.86	0.2	0.25	Squamous cell carcinoma of the right middle lung with metastasis to the right hilar lymph nodes and liver (T3N2M1b stage IVA); malignant tumor in the right lower lobe of the lung; secondary malignant tumor in the hilar lymph nodes; secondary malignant tumor in the liver; moderate anemia; maintenance chemotherapy for malignant tumors; targeted therapy for malignant tumors; secondary malignant tumo…
patient326	2019-11-14 09:51:54	Bevacizumab	209	180	2019-11-13 09:58:50	2019-12-25 11:23:45	52.9	55	4.1	2	92.2	91.6	4.34	3.47	0.4	0.32	Well-differentiated adenocarcinoma of the right middle lung (T4N2M1a; stage IVA); malignant tumor in the middle lobe of the lung; history of thyroid tumor resection; bilateral carotid atherosclerosis; lumbar disc herniation; bronchial or pulmonary malignant tumor; post-thyroidectomy; carotid atherosclerosis; post-subtotal thyroidectomy; targeted therapy for malignant tumors; cervical disc herniat…
patient327	2019-07-24 09:44:08	Apatinib	363	148	2019-07-20 10:49:20	2019-10-19 09:56:45	56.76	58	6.1	23.3	87.7	93.3	4.23	4.15	0.37	0.39	Postoperative radiotherapy for malignant melanoma of the right eye with multiple metastases to the subcutaneous, cranial, cervical lymph nodes, liver, and bones; malignant melanoma; secondary malignant tumors in the brain; secondary malignant tumors in the liver; secondary malignant tumors in the bones; after right eye removal; postoperative radiotherapy for malignant melanoma of the right eye wi…
patient328	2019-08-31 08:59:13	Bevacizumab	239	140	2019-08-13 12:02:05	2021-04-12 20:10:08	51.64	64.5	13.7	3.9	83.5	88.1	5.82	4.69	0.49	0.41	Radical resection of right lower lobe lung cancer with right thalamic metastasis; malignant tumor in the lower lobe; secondary malignant tumor in the thalamus; type 2 diabetes; recurrence of right lower lobe lung cancer with intrapulmonary, intracranial, and liver metastasis (cT4N3M1c IVB stage); malignant tumor in the bronchus or lung; secondary malignant tumor in the lung; secondary malignant t…
patient329	2020-09-18 11:22:05	Bevacizumab	247	237	2020-09-15 09:41:49	2020-10-15 09:16:45	59	65	5.6	4.9	103.7	106.5	3.01	3.1	0.31	0.33	Postoperative chemotherapy for moderately differentiated adenocarcinoma of the right lower lung; malignant tumor of the lower lobe of the lung; moderately differentiated adenocarcinoma of the right lower lung; postoperative immunotherapy for tumors
patient330	2020-12-09 10:46:54	Bevacizumab	323	320	2020-12-01 15:08:32	2020-12-12 07:51:23	82	89	2.7	6.9	96.8	94.6	4.63	4.23	0.45	0.4	Moderately differentiated adenocarcinoma of the right lower lung with bone metastasis; secondary bone metastasis (vertebrae and ribs); old pulmonary tuberculosis; chronic obstructive pulmonary disease; multiple bullae in the upper lobes of both lungs; bilateral kidney stones; bilateral kidney cysts; aortic valve degeneration with mild regurgitation; tricuspid valve regurgitation with moderate reg…
patient331	2020-05-20 10:58:18	Bevacizumab	250	218	2020-05-13 15:06:56	2020-08-04 15:39:33	44	66	6.1	1	96.2	100.3	4.48	3.35	0.43	0.34	Moderately differentiated adenocarcinoma of the right lower lung with metastasis to the lung, right hilar, mediastinal lymph nodes, and right iliac bone (T4N2M1b; stage IV); secondary malignant tumor of the lung; secondary malignant tumor of the mediastinal lymph nodes; secondary malignant tumor of the iliac bone; pneumonia in the right lower lung; thyroid nodule; moderately differentiated adenoc…
patient332	2019-07-30 11:16:06	Bevacizumab	144	159	2019-07-22 12:54:28	2020-12-10 20:25:28	68.04	65	6	4.4	98.6	99	3.66	3.36	0.36	0.332	Moderately differentiated adenocarcinoma of the right lower lung (T1bN3M1a stage IV); bronchial malignant tumor; moderately differentiated adenocarcinoma of the right lower lung (T1bN3M1a stage IV, driver gene negative); lung malignant tumor; targeted therapy for malignant tumors; malignant tumor of the lower lobe of the lung; moderately differentiated adenocarcinoma stage IV of the right lower l…
patient333	2020-08-06 18:59:14	Bevacizumab	214	120	2020-08-03 10:56:53	2021-05-05 12:40:16	65	63.7	5.6	1.8	93.9	93.2	4.42	4.57	0.42	0.43	Moderately differentiated adenocarcinoma of the right lower lung (pT2N0M0 stage IIA); postoperative immunotherapy for tumors; malignant tumors in the lower lobe of the lung; moderately differentiated adenocarcinoma of the right lower lung (pT2N0M0); moderately differentiated adenocarcinoma of the right upper lung (pT2N0M0 stage IB); moderately differentiated adenoma of the right upper lung (pT2N0…
patient334	2020-11-19 10:17:22	Anlotinib	140	103	2020-11-17 09:13:59	2021-04-07 09:42:31	154	176	2.7	1	97.8	99.6	2.78	2.8	0.27	0.28	Moderately differentiated squamous cell carcinoma of the right lower lung (T3N2M0); lung malignancy; type 2 diabetes; malignant tumor of the lower lobe; primary hypertension grade 3 very high risk group; moderately differentiated squamous cell carcinoma of the right lower lung (T3N2M0 stage IIIA); diabetic nephropathy in type 2 diabetes; chronic kidney disease stage 4; targeted therapy for malign…
patient335	2020-06-08 15:22:37	Bevacizumab	292	130	2020-06-05 09:54:01	2020-08-24 11:02:09	82	79	2.2	2.5	93.2	94	3.8	3.86	0.35	0.36	Moderately differentiated invasive adenocarcinoma of the right lower lung (pT2N2M0 stage IIIA); malignant tumor of the upper lobe of the lung; gallbladder polyp; prostate calcification; chemotherapy course of adenocarcinoma of the right lung (pT2N2M0 stage IIIA); malignant tumor of the lower lobe of the lung; prostate calcification; chemotherapy course of moderately differentiated adenocarcinoma …
patient336	2020-10-10 08:13:36	Anlotinib	245	236	2020-10-09 20:15:20	2021-06-01 19:08:15	58	75.9	1.5	3.6	94.9	92.8	3.27	3.32	0.31	0.31	Small cell lung cancer in the right lower lung after chemoradiotherapy (T3N0M0; stage IIB); tumor immunotherapy; lung malignancy; nasopharyngeal non-keratinizing undifferentiated carcinoma after chemoradiotherapy (T3N1M0; stage III); emphysema in both upper lungs; right otomastoiditis; right maxillary sinus and sphenoid sinusitis; bilateral renal cysts; lacunar cerebral infarction in the right ba…
patient337	2020-06-11 09:43:23	Apatinib	340	269	2020-06-09 10:59:41	2020-11-26 10:18:56	73	66	2.1	1.7	87.4	91.3	5.07	4.69	0.44	0.43	Adenocarcinoma of the right lower lung with metastasis to the right mediastinal hilar lymph nodes and multiple bone metastases; malignant tumors of the bronchus or lung; secondary malignant tumors of the hilar lymph nodes; secondary malignant tumors of the bone; postoperative radiofrequency ablation of the lumbar vertebrae 3 by percutaneous vertebroplasty; a small amount of effusion in the right …
patient338	2021-03-01 12:11:00	Anlotinib	579	295	2021-02-27 10:55:57	2021-06-20 10:21:58	104	107	4.1	3.8	93.2	86.1	4.27	3.88	0.4	0.33	Squamous cell carcinoma of the right lower lung (T4N2M0; stage IIIB; EGFR (-)); bronchial or pulmonary malignancies; coronary atherosclerotic heart disease; high-risk group of grade 3 hypertension; acute attack of chronic cholecystitis; targeted therapy for malignant tumors; maintenance chemotherapy for malignant tumors; immunotherapy for malignant tumors
patient339	2017-10-20 12:13:24	Bevacizumab	370	256	2017-10-16 10:43:52	2017-10-30 10:26:57	109	80	2.5	3.2	90.3	86.7	4.44	3.75	0.4	0.33	Large cell carcinoma of the right lower lung with multiple bone metastases throughout the body; malignant tumor of the lower lobe of the lung; postoperative invasive urothelial carcinoma of the bladder
patient340	2021-03-12 09:38:00	Sorafenib	215	195	2021-03-11 21:21:23	2021-03-27 18:15:50	119.5	100.5	2	3.9	88.9	85.9	4.51	4.41	0.4	0.38	Right renal clear cell carcinoma with pancreatic peritoneal lymph node metastasis after surgery (stage IV)?; Renal (excluding renal pelvis) malignant tumor; Secondary pancreatic malignant tumor; Secondary intra-abdominal lymph node malignant tumor; Type 2 diabetes; Right renal clear cell carcinoma with pancreatic peritoneal lymph node metastasis after surgery (stage IV)
patient341	2020-11-14 11:17:00	Apatinib	415	308	2020-11-10 09:47:00	2020-11-16 13:07:40	205	166	1.6	3.7	68.7	68.4	4.12	3.48	0.28	0.24	Invasive urothelial carcinoma of the right kidney and ureter with liver and multiple lymph node metastases; targeted therapy for malignant tumors; malignant tumors of the ureter; secondary malignant tumors of the liver; secondary malignant tumors of multiple lymph nodes; left nephrostomy; chronic renal failure; type 2 diabetes
patient342	2019-03-26 10:57:20	Sunitinib	235	110	2019-03-25 14:18:46	2019-04-17 12:14:09	91	110.08	4	8.1	90.4	92.1	3.33	3.29	0.3	0.3	Right renal collecting duct carcinoma with bilateral lung metastasis; renal calyx malignancy
patient343	2017-03-29 17:30:14	Sorafenib	232	114	2017-03-22 09:09:45	2017-07-20 06:50:28	116	141.5	6.7	3	88.4	87.7	4.41	3.74	0.39	0.33	Right renal cancer with inferior vena cava tumor thrombus; acute pulmonary embolism; type 2 diabetes; hypertension; gallbladder polyp; inferior vena cava tumor thrombus
patient344	2018-10-23 08:57:35	Apatinib	116	173	2018-09-27 10:02:03	2018-11-03 09:56:25	36.3	28	6.7	31.2	67	62.6	5.3	4.97	0.36	0.31	Right upper mediastinal lymphoepithelioma-like carcinoma after chemoradiotherapy; mediastinal malignant tumor
patient345	2021-04-12 09:47:00	Bevacizumab	374	298	2021-04-09 06:40:43	2021-05-21 10:44:54	85	79	3.4	6.3	92.1	90.9	3.31	3.64	0.31	0.33	Moderately differentiated adenocarcinoma of the right upper lung with metastases to both lungs, right hilar, left axilla, cardiophrenic angle lymph nodes, right pleura, and multiple bones (EGFR E19DEL; MSS); lung malignancy; systemic extensive secondary malignancy; moderately differentiated adenocarcinoma of the right upper lung with metastases to both lungs, right hilar, left axilla, cardiophren…
patient346	2018-05-11 11:09:04	Apatinib	376	201	2018-05-08 10:02:08	2018-07-17 09:08:03	53	54	2.3	3	69.4	69.5	5.06	5.48	0.35	0.38	Moderately differentiated adenocarcinoma of the right upper lung with metastases to both lungs and liver; Bronchial or lung malignant tumor; Moderately differentiated adenocarcinoma of the right upper lung with metastases to both lungs, liver, and brain (EGFR mutation); Bronchial malignant tumor; Moderately differentiated adenocarcinoma of the right upper lung with metastases to both lungs, liver…
patient347	2020-01-10 19:39:26	Anlotinib	528	372	2020-01-08 09:54:45	2020-01-13 09:45:45	148	153	3.9	5.8	91.9	92.1	2.98	3.04	0.27	0.28	Moderately differentiated adenocarcinoma of the right upper lung with bone metastasis (T3N2M1; stage IV); upper lobe malignancy; diabetes; liver cyst
patient348	2020-06-09 18:33:16	Anlotinib	118	172	2020-06-08 11:58:03	2021-07-29 09:47:23	53	54.8	2.4	2.9	92.2	92.1	4.34	4.58	0.4	0.42	Moderately differentiated adenocarcinoma of the right upper lung (cT4N0M1; stage IV); upper lobe malignant tumor; sequelae of cerebral infarction
patient349	2018-04-18 09:16:57	Apatinib	269	221	2018-04-16 11:34:45	2018-09-25 09:19:46	87	90.2	15.8	24	102.2	96.1	3.72	4.87	0.38	0.47	Small cell lung cancer in the right upper lung with metastasis to the mediastinum and supraclavicular lymph nodes; secondary malignant tumors in the mediastinal lymph nodes; secondary malignant tumors in the cervical lymph nodes; superior vena cava syndrome; malignant tumors in the upper lobe of the lung; superior vena cava syndrome; small cell lung cancer in the right upper lung with metastasis …
patient350	2021-04-27 18:11:00	Anlotinib	167	165	2021-04-26 09:41:09	2021-09-06 09:54:40	128	129	2.5	2.8	100.4	101.4	2.81	2.76	0.28	0.28	Small cell carcinoma of the right upper lung with multiple metastases (cT1aN2M1a stage IV); malignant tumor of the upper lobe of the lung; moderate anemia; hyperuricemia; small cell carcinoma of the right upper lung with multiple metastases (cT1aN2M1a stage IVa); malignant tumor of the right upper lobe of the lung; small cell lung cancer of the right upper lung with multiple metastases (cT1aN2M1a…
patient351	2021-08-19 08:10:00	Bevacizumab	269	370	2021-08-17 18:38:45	2021-09-10 14:12:06	87.3	89	1.6	3.6	94.8	93.4	3.09	3.05	0.29	0.29	Maintenance chemotherapy for right upper lung adenocarcinoma; targeted therapy for right upper lung adenocarcinoma; poorly differentiated adenocarcinoma of the right upper lung with bone metastasis (T4N0M1b stage IVA; driver gene negative); secondary malignant tumor of the bone; bronchiectasis; mild anemia; emphysema with bullae
patient352	2019-03-09 09:57:27	Bevacizumab	183	115	2019-03-05 15:30:50	2020-09-29 09:38:10	101	70	4.4	2.6	93.9	98.9	3.59	2.71	0.34	0.27	Postoperative right upper lung adenocarcinoma; brain metastasis from lung cancer; type 2 diabetes; high-risk hypertension grade 3; lung malignancy; postoperative right upper lung adenocarcinoma with hilar mediastinal lymph node and brain metastasis; bronchial or lung malignancy; brain metastasis after radiotherapy; high-risk hypertension grade 3; lacunar cerebral infarction; drug-induced nephriti…
patient353	2019-12-12 10:20:46	Anlotinib	460	440	2019-12-11 22:52:34	2020-01-08 20:51:12	98.4	102.1	2.3	1.9	80.7	78.7	3.22	3.44	0.26	0.271	Adenocarcinoma of the right upper lung with metastasis to both lungs and right pleura (T4N0M1a stage IV); lung malignancy; secondary lung malignancy; secondary pleural malignancy; bilateral lung pneumonia; type 2 diabetes; left sixth rib fracture; hypoproteinemia (moderate); moderate anemia
patient354	2021-03-26 08:35:00	Bevacizumab	117	19	2021-03-20 14:54:59	2021-05-21 19:52:54	75.2	147.2	3.7	2.1	96.3	87.5	2.46	2.12	0.24	0.186	Right upper lung adenocarcinoma with bone metastasis (T2bN3M1c IVB stage driver gene (-) ALK1%); upper lobe malignant tumor; secondary malignant tumor of bone; multiple pulmonary bullae; bilateral renal cysts; post-coronary stent implantation; post-pacemaker implantation; post-prostate hyperplasia; hypertension grade 1; right upper lung adenocarcinoma with bone, mediastinal lymph node, and liver …
patient355	2018-11-20 11:01:18	Bevacizumab	227	56	2018-11-08 09:14:03	2021-11-22 12:28:33	54.6	89	6.9	6	95.7	101.9	4.39	3.62	0.42	0.37	Right upper lung adenocarcinoma with mediastinal and hilar lymph node metastasis (TxN2M1a; stage IV); bilateral pleural effusion; right upper lung adenocarcinoma with mediastinal and hilar lymph node metastasis (TxN2M1a; stage IV); bronchial or lung malignancy; maintenance chemotherapy for malignant tumors; right upper lung adenocarcinoma with right pleural, hilar and mediastinal lymph node metas…
patient356	2021-04-16 10:50:38	Bevacizumab	363	199	2021-04-11 22:24:36	2021-12-29 10:07:37	48.3	79	6.7	3.7	90.6	100	3.94	3.64	0.36	0.36	Adenocarcinoma of the right upper lung (T4NxM1a stage IV); secondary malignant tumor of lymphatic vessels; respiratory failure; bilateral pleural effusion; small pericardial effusion; invasive adenocarcinoma of the right upper lung (T4NxM1a stage IV); malignant tumor of the right upper lobe; bilateral pleural effusion; small pericardial effusion; chemotherapy for invasive adenocarcinoma of the ri…
patient357	2020-06-13 08:44:42	Bevacizumab	301	359	2020-06-10 17:19:11	2020-11-19 15:23:24	92	99	6.1	2.5	89.2	88.5	4.26	4.1	0.38	0.36	Right upper lung adenocarcinoma (T4N0M1a IV stage (EGFR L858R mutation): with intrapulmonary metastasis); upper lobe malignancy; hypertension grade 2 very high risk; type 2 diabetes with diabetic nephropathy; thyroid nodules; right breast cancer surgery; fatty liver; right upper lung adenocarcinoma (T4N0M1a IV stage EGFR L858R mutation: with intrapulmonary metastasis); hypertension grade 2 very h…
patient358	2020-06-12 17:15:36	Anlotinib	178	243	2020-06-06 10:46:15	2020-08-12 11:09:11	62.4	55	5	3.2	99.5	95.1	4.02	4.5	0.4	0.43	Squamous cell carcinoma of the right upper lung with metastasis to mediastinal lymph nodes and bilateral lungs (cT2N2M1a IVA stage); targeted therapy for malignant tumors; bronchial or pulmonary malignancies; secondary malignant tumors in mediastinal lymph nodes; secondary malignant tumors in the lungs; very high-risk group for hypertension grade 3; after heart valve replacement; small right kidn…
patient359	2021-05-19 10:42:00	Bevacizumab	286	72	2021-05-03 19:57:44	2021-09-03 18:21:24	95.3	108	3	3.9	95.9	98.9	3.44	3.85	0.33	0.381	squamous cell carcinoma of the right upper lung (T2aN1M0; stage IIB); chronic obstructive pulmonary disease with acute exacerbation; postoperative gastric stromal tumor; squamous cell carcinoma of the right lung (T2aN1M0; stage IIB); targeted therapy for malignant tumors; malignant tumors of the right upper lobe; chronic obstructive pulmonary disease; combined cancer; immunotherapy for malignant …
patient360	2019-01-21 08:56:33	Bevacizumab	189	206	2019-01-13 09:57:50	2019-02-17 09:58:54	78.86	70	3.2	4.7	86.9	89	4.58	4.2	0.4	0.37	Squamous cell carcinoma of the right upper lung with bilateral cervical, supraclavicular lymph nodes, and multiple bone metastases (T4N3M1c stage IVb); secondary malignant tumors in multiple lymph nodes; secondary malignant tumors in the bone and bone marrow; hypothyroidism; chronic pancreatitis; hyperuricemia; hyperlipidemia; adenocarcinoma of the right upper lung with bilateral cervical, suprac…
patient361	2020-01-08 11:11:13	Anlotinib	267	193	2020-01-04 18:40:47	2021-07-21 18:07:52	141.4	112.6	2.2	3	89.2	85.3	3.12	4.23	0.278	0.36	squamous cell carcinoma of the right upper lung (cT2N2M0 stage IIIb); malignant tumor of the upper lobe of the lung; chronic renal insufficiency; hypertension grade 3 very high risk; hyperuricemia; lumbar vertebral spondylolisthesis; squamous cell carcinoma of the right upper lung (cT2N2M0 stage IIIb); hypertension grade 3 (very high risk); molecular targeted therapy for squamous cell carcinoma o…
patient362	2018-08-15 10:19:46	Bevacizumab	202	82	2018-08-09 16:21:29	2018-10-17 08:53:36	85	42.7	6.6	13.6	84.8	86.9	4.14	4.13	0.35	0.36	Lymphomatoid carcinoma of the right upper lung with multiple metastases (T3N4M1 stage IV); maintenance chemotherapy for malignant tumors; ascites; liver dysfunction; bronchial or lung malignancies; hypoproteinemia; upper lobe malignancies; peritoneal effusion
patient363	2020-05-21 18:31:28	Bevacizumab	364	294	2020-05-09 10:02:19	2020-10-12 09:30:45	57	54	6.3	2.7	88.9	95.9	4.14	3.66	0.37	0.35	Invasive adenocarcinoma of the right upper lung (T2N0M0ⅡB stage); Invasive adenocarcinoma of the right upper lung (T2NOMOⅡB stage); Upper lobe malignant tumor; Chemotherapy for invasive adenocarcinoma of the right upper lung (T2N0M0 IIB stage); Invasive lung cancer of the right upper lung (pT2N0M0 IIB stage); Chemotherapy after radical resection of moderately differentiated adenocarcinoma of the …
patient364	2022-01-19 15:20:00	Anlotinib	195	125	2022-01-19 09:03:43	2022-04-26 07:57:47	84	84	7.3	3.3	94.3	96.1	4	3.85	0.38	0.37	Infiltrating adenocarcinoma of the right upper lung (cT2bN2M1b IVA stage) with multiple metastases in both lungs; targeted therapy for malignant tumors; malignant tumors in the right upper lobe of the lung; lung metastases in the thoracic spine; liver cysts; left kidney stones; bilateral kidney cysts; targeted therapy for malignant tumors after surgery; secondary malignant tumors in the thoracic …
patient365	2020-01-20 09:50:55	Bevacizumab	185	70	2020-01-19 10:15:28	2020-09-04 19:03:14	61	53	5.6	6.7	97.6	84.3	3.68	3.38	0.36	0.285	Non-small cell lung cancer in the right upper lung with brain metastasis (T2N3M1b; stage IV; EGFR(-); ALK(-); PD-L1<1%)); maintenance chemotherapy for malignant tumors; secondary malignant tumors in the brain; signet ring cell carcinoma of the gastric angle; malignant tumors of the bronchus or lung; multiple colon polyps; multiple bullae in both lungs; emphysema; malignant tumors in the stomach; …
patient366	2020-07-22 09:58:33	Bevacizumab	393	182	2020-07-16 08:52:22	2021-07-31 10:23:32	62	88	2	3.9	92.8	103.5	4	3.96	0.37	0.41	Poorly differentiated adenocarcinoma of the right upper lung with metastases to the hilum, mediastinum, and brain (ALK- EGFR exon 21 mutation); targeted therapy for malignant tumors; lung malignant tumors; secondary malignant tumors of the lung; secondary malignant tumors of the mediastinum; secondary malignant tumors of the brain; type 2 diabetes; poorly differentiated adenocarcinoma of the righ…
patient367	2020-09-29 10:50:36	Bevacizumab	255	41	2020-09-25 09:44:08	2021-08-13 10:56:58	57	106	4.2	9.3	92.8	96.5	3.88	3.13	0.36	0.3	Chemotherapy for poorly differentiated adenocarcinoma of the right upper lung (cT1bN2M1 stage IV); malignant tumors of the upper lobe of the lung; chemotherapy for poorly differentiated adenocarcinoma of the right upper lung; poorly differentiated adenocarcinoma of the right upper lung T4N3M0 (IIIc); poorly differentiated adenocarcinoma of the right upper lung (T4N3M0; stage IIIb); malignant tumo…
patient368	2021-05-11 09:43:00	Bevacizumab	227	147	2021-05-10 17:49:38	2021-05-31 17:28:16	59.5	65.1	3	4.7	89.2	87.8	4.24	3.95	0.378	0.35	Secondary chemotherapy for poorly differentiated adenocarcinoma of the right upper lung (pT3N0M0 stage IIB); malignant tumor of the right upper lobe; high-risk group for hypertension grade 2; chemotherapy for L858 mutation of poorly differentiated adenocarcinoma of the right upper lung (T3N0M0 stage IIB); high-risk group for hypertension grade 2
patient369	2020-09-02 09:38:57	Bevacizumab	181	108	2020-09-01 14:27:05	2020-09-21 09:42:48	52	61	2.7	4.9	73.2	71.6	5.07	4.33	0.37	0.31	Postoperative right breast invasive ductal carcinoma with liver, thoracic and abdominal lymph nodes, and bone metastasis (Luminal B type); Postoperative targeted therapy for malignant tumors; breast malignancy; secondary malignant tumors of the liver; secondary malignant tumors of the pleura; secondary malignant tumors of the bones; secondary malignant tumors of the intrathoracic lymph nodes; sec…
patient370	2019-03-02 08:56:17	Bevacizumab	182	191	2019-02-28 09:31:37	2019-03-11 09:11:36	62	50.1	4.7	2	89.2	92.7	3.62	3.84	0.32	0.36	Non-invasive ductal carcinoma of the right breast; malignant tumor of the breast; adenocarcinoma of the right lower lung; metastasis to the brain; neurofibrosarcoma after amputation; malignant tumor of the bronchus or lung; invasive ductal carcinoma of the right breast; pituitary adenoma
patient371	2020-07-17 16:29:22	Bevacizumab	271	266	2020-07-16 10:02:44	2020-07-25 18:26:21	43	40	4.8	3.1	84.3	87.1	5.55	5.49	0.47	0.478	Recurrence of right breast invasive ductal carcinoma after chemotherapy with brain metastasis; breast malignancy; post-cardiopulmonary resuscitation; brain herniation?; respiratory alkalosis; small nodules in both lungs; grade 3 hypertension (very high risk group); hyponatremia; liver cysts; multiple small stones in both kidneys
patient372	2017-01-13 07:57:23	Bevacizumab	158	169	2017-01-10 10:59:41	2018-02-03 22:33:38	90	71	7	7.4	92.3	89.7	4.42	4.96	0.41	0.44	Postoperative right temporal lobe glioblastoma; Acute cerebral edema; Postoperative right frontotemporal lobe gliosarcoma; Postoperative recurrence of right frontotemporal lobe glioblastoma; Brain malignancy
patient373	2018-09-12 11:12:03	Apatinib	334	165	2018-09-05 12:12:25	2018-11-26 13:23:36	56.1	13	3.8	9.5	86.1	89.5	5.1	2.28	0.44	0.2	Postoperative pleomorphic sarcoma of the right shoulder with multiple bone metastases; pleomorphic sarcomatoid carcinoma; pathological fracture of the lumbar spine; postoperative recurrence of pleomorphic sarcoma of the right shoulder with multiple bone metastases; postoperative recurrence of pleomorphic sarcoma of the right shoulder with multiple metastases throughout the body; respiratory failu…
patient374	2019-09-17 09:57:29	Apatinib	213	155	2019-09-16 15:51:32	2019-10-14 10:24:57	84.98	82	3.7	7.2	85.5	83.9	4.35	4.6	0.37	0.39	Right back malignant melanoma after surgery; malignant melanoma on the back; right back malignant melanoma after surgery and radiotherapy; right back malignant melanoma
patient375	2021-07-05 08:02:00	Sorafenib	48	68	2020-10-15 12:09:26	2021-08-09 11:42:06	78	75	15.9	5.1	94.2	100.2	4.51	4.02	0.43	0.4	Right liver mass: primary liver cancer (clinical diagnosis); portal hypertension: esophageal and gastric varices, hypersplenism; portal vein thrombosis: cancer thrombosis? thrombosis?; postoperative primary liver cancer (hepatocellular carcinoma); portal vein cavernous transformation; liver cirrhosis; hepatitis B virus carrier; right liver mass: primary liver cancer; portal hypertension: esophage…
patient376	2021-05-25 16:12:00	Regorafenib	229	168	2021-05-22 07:03:23	2021-05-27 07:29:36	64	53	1.8	10.2	92	91.8	4.1	3.92	0.38	0.36	Primary liver cancer in the right liver with multiple intrahepatic metastases (CNLC stage IIIb); secondary liver malignancies; targeted therapy for liver cancer (regorafenib); immunotherapy for liver cancer (tislelizumab); post-TACE surgery for primary liver cancer; multiple metastatic cancers in both lungs; chronic hepatitis B; left kidney cyst; left kidney stone
patient377	2021-10-31 10:11:00	Sorafenib	134	123	2021-03-19 06:52:45	2021-11-07 07:14:54	48.2	37	7.8	3.5	74.8	91.7	4.93	3.13	0.37	0.29	Recurrence after resection of primary liver cancer (cholangiocarcinoma) in the right liver; multiple metastatic cancers in the liver; perihepatic abscess; infected sinus tract of the abdominal wall; status after cholecystectomy; after left lateral hepatic lobectomy; chronic hepatitis; liver fibrosis; history of hepatitis C virus infection; primary hepatocellular carcinoma; hepatocellular carcinom…
patient378	2020-07-30 10:14:23	Sorafenib	211	136	2020-07-19 07:57:34	2020-10-23 06:57:21	77	54	36.1	9.4	92.9	90.2	4.08	4.94	0.379	0.445	Right hepatocellular carcinoma; with bile duct cancer thrombosis (stage IIIa); right portal vein thrombosis; chronic cholecystitis; chronic hepatitis B; hepatocellular carcinoma; post-cholecystectomy status; pleural effusion; post-operative hepatocellular carcinoma
patient379	2018-11-20 10:55:27	Sorafenib	267	207	2018-11-20 06:33:45	2018-11-24 07:13:45	63.2	58.3	4.2	10.8	76.8	79.2	2.84	3.85	0.22	0.31	Right hepatocellular carcinoma (moderately differentiated) recurrence after surgery with multiple metastases in the liver; hepatocellular carcinoma after TACE; hepatocellular carcinoma after CT-guided radiofrequency ablation; hepatitis B virus carrier; anemia (severe)
patient380	2020-10-14 16:36:58	Sorafenib	38	23	2020-10-10 08:18:04	2021-07-26 12:01:03	61	70	4.7	5.7	92.6	98.1	3.18	3.6	0.294	0.35	Postoperative right liver hepatocellular carcinoma; Postoperative hepatocellular carcinoma; Post-cholecystectomy status; Hypersplenism; Postoperative recurrence of right liver hepatocellular carcinoma; Secondary malignant tumors in the lung; Postoperative partial embolization of the spleen; Recurrence of right hepatocellular carcinoma after resection; Hepatocellular carcinoma; Multiple metastatic…
patient381	2019-09-03 09:25:14	Sorafenib	73	71	2019-08-30 07:34:13	2020-01-14 07:21:13	76.62	88.5	5.8	5.5	97.9	97.4	3.77	3.72	0.37	0.362	Postoperative right liver hepatocellular carcinoma; Postoperative radiofrequency ablation of hepatocellular carcinoma; Decompensated cirrhosis after hepatitis B; Hepatocellular carcinoma; Cirrhosis after hepatitis B
patient382	2021-08-05 09:45:00	Sorafenib	155	129	2021-08-05 06:23:21	2021-12-27 09:13:56	67	74.3	9.4	3.9	91.4	92.7	4.88	4.51	0.45	0.42	Recurrence of right liver hepatocellular carcinoma after resection (right liver); targeted therapy (sorafenib) after hepatocellular carcinoma surgery; hepatocellular carcinoma; chronic hepatitis B; status after cholecystectomy; after TACE; after radiofrequency treatment of hepatocellular carcinoma; targeted therapy after surgery for malignant tumors; follow-up examination after combined treatment…
patient383	2020-08-04 09:08:56	Sorafenib	283	193	2020-08-02 07:24:18	2020-08-06 07:11:49	113	92	15	13.3	71.7	71.2	3.31	3.33	0.237	0.237	Right liver malignant tumor
patient384	2021-06-11 08:23:00	Bevacizumab	200	144	2021-06-09 09:11:33	2021-09-23 09:34:15	81	93.2	6.8	5.7	85.6	84.8	4.17	4.41	0.36	0.37	Postoperative status of right liver poorly differentiated hepatocellular carcinoma; hepatocellular carcinoma; post-cholecystectomy status; post-operative status of right hepatocellular carcinoma; hepatitis B surface antigen carrier; postoperative immunotherapy for malignant tumors; proteinuria
patient385	2019-09-27 18:00:51	Sorafenib	158	161	2019-09-27 09:59:10	2019-09-30 07:26:58	59.09	74	3	6.5	98.7	96.4	3.71	3.9	0.37	0.38	Chemotherapy after surgery for right liver cancer; targeted therapy after surgery for right liver cancer; moderately differentiated hepatocellular carcinoma in the right liver with multiple metastases in the liver; secondary malignant tumors of the liver; post-hepatitis cirrhosis; hypoproteinemia; hepatitis B surface antigen carrier; bilateral pulmonary emphysema; bilateral kidney stones; left ki…
patient386	2021-04-20 08:56:00	Sorafenib	150	54	2021-04-18 09:15:18	2021-09-27 07:30:57	56.2	51	3.6	6.7	94.1	97.9	4.23	3.8	0.4	0.37	postoperative right liver cancer; postoperative TACE; hepatitis B surface antigen carrier; postoperative liver cancer; postoperative hepatocellular carcinoma; malignant liver cell tumor; hepatocellular carcinoma; postoperative status of cholecystectomy; postoperative recurrence of hepatocellular carcinoma; chemotherapy for malignant tumors; immunotherapy for malignant tumors
patient387	2019-05-31 10:20:12	Anlotinib	245	160	2019-05-28 09:18:18	2019-09-20 14:36:10	106.9	111.12	7	5.9	93.8	93.6	4.48	4.88	0.42	0.46	Right peripheral lung poorly differentiated adenocarcinoma with adrenal gland and chest wall metastasis (T1N1M1 stage IV EGFR wild type); tumor immunotherapy; lung malignancy; secondary adrenal gland malignancy; secondary chest wall malignancy; right peripheral lung poorly differentiated adenocarcinoma with adrenal gland metastasis (T1N1M1 stage IV EGFR wild type); chest wall metastasis
patient388	2019-11-18 08:50:08	Anlotinib	275	280	2019-11-15 11:03:01	2019-11-20 09:59:41	287.8	269.6	1.2	3.1	92.7	93.4	3.03	3.31	0.28	0.31	The nature of the right lung tumor is to be determined: lung cancer? Inflammatory nodules?; Coronary atherosclerotic heart disease; Post-PCI; Hypertension level 3, very high risk group; Chronic renal insufficiency (CKD stage 3)
patient389	2021-01-12 09:16:46	Bevacizumab	156	124	2021-01-04 09:48:43	2021-05-07 09:45:14	80	75	7.1	1.9	98.2	99.1	4.45	4.35	0.44	0.43	Chemotherapy for moderately differentiated adenocarcinoma of the right lung; malignant tumors in the middle lobe of the lung; postoperative right inguinal direct hernia repair; postoperative prostatic hyperplasia; postoperative abdominal wall lipoma; postoperative second radical resection of moderately differentiated adenocarcinoma of the right lung; postoperative right inguinal direct hernia rep…
patient390	2021-02-24 10:46:00	Bevacizumab	52	84	2021-02-21 18:13:18	2021-07-16 09:54:22	57	61	2.5	3	72.8	74.2	4.96	4.26	0.36	0.32	Moderately differentiated adenocarcinoma of the right lung with pleural metastasis (EGFR gene mutation); targeted therapy for malignant tumors; lung malignant tumors; secondary malignant tumors of the pleura; secondary malignant tumors of the lung; moderately differentiated adenocarcinoma of the right lung with pleural metastasis (EGFR19 gene mutation); chemotherapy for moderately differentiated …
patient391	2019-02-27 09:33:49	Anlotinib	201	149	2019-02-20 09:21:54	2019-04-12 09:29:22	57.4	59.6	4.8	6.3	83.8	84.7	3.7	4.77	0.31	0.4	Moderately differentiated adenocarcinoma of the right lung with metastases to both lungs, liver, and multiple bones (T3N0M1c stage IV); bronchial or lung malignant tumor; left kidney stone; liver cyst; bilateral kidney cyst; nodule in the left lobe of the thyroid gland; moderately differentiated adenocarcinoma of the right lung with metastases to both lungs, liver, and multiple bones (T3N0M1c sta…
patient392	2018-11-21 10:15:26	Bevacizumab	334	335	2018-11-15 11:34:15	2018-12-28 10:13:43	47.8	56.1	4.1	2.3	85.2	87	4.05	3.39	0.35	0.3	Moderately differentiated adenocarcinoma of the right lung with multiple bone metastases in the brain and throughout the body (stage IV); lung malignancy; bronchial or lung malignancy
patient393	2021-01-06 10:05:00	Bevacizumab	231	137	2021-01-04 09:24:59	2022-01-08 09:30:42	100	98	4.9	5.8	69.8	70.3	5.47	5.01	0.38	0.35	Moderately differentiated adenocarcinoma of the right lung with hilar and mediastinal lymph node metastasis (ALK wild-type, EGFR wild-type, RET fusion); lung malignancy; secondary lung malignancy; secondary mediastinal lymph node malignancy; chronic active hepatitis B virus; postoperative right hepatectomy; targeted therapy for malignant tumors; maintenance chemotherapy for malignant tumors; seco…
patient394	2021-02-03 10:16:00	Bevacizumab	179	121	2021-01-28 16:31:14	2022-09-06 18:03:32	81.2	102	4.7	8.9	94.6	96.9	4.02	4.18	0.38	0.41	Moderately differentiated adenocarcinoma of the right lung with multiple metastases to the lungs, lymph nodes, and left adrenal gland (T4N3M1b; stage IVA) EGFR (-); lung malignancy; secondary malignant tumor of the lung; secondary malignant tumors in multiple lymph nodes; secondary malignant tumor of the adrenal gland; right kidney stone; right kidney cyst; left ventricular hypertrophy; maintenan…
patient395	2018-01-31 07:58:14	Apatinib	487	363	2018-01-26 19:37:06	2018-04-10 17:10:31	70	59.4	1.8	5	89.7	86.7	3.98	4.42	0.36	0.38	Moderately differentiated squamous cell carcinoma of the right lung (T4N2M0 IIIb); Bronchial malignancy; Moderately differentiated squamous cell carcinoma of the right lung (T4N2M0 stage IIIb); Lung malignancy
patient396	2021-04-21 11:26:00	Bevacizumab	160	169	2021-04-14 17:07:01	2021-05-14 20:00:57	103	106.5	4.6	5.1	87.3	85.7	4.71	4.76	0.41	0.41	Moderately poorly differentiated adenocarcinoma of the right lung with liver and bone metastasis (EGFR 19 del; T790M mutation); targeted therapy for malignant tumors; bronchial or pulmonary malignancies; secondary malignant tumors of the liver; secondary malignant tumors of the bone; type 2 diabetes without complications; small nodules in both lungs; gallstones with chronic cholecystitis; moderat…
patient397	2019-10-18 09:08:03	Anlotinib	275	269	2019-10-17 10:26:24	2020-08-10 10:09:05	81.78	75.6	8.2	7.7	91	91	4.68	4.76	0.43	0.43	Limited stage small cell lung cancer in the right lung; Lung malignancy; After mediastinal lymph node resection
patient398	2019-10-18 16:41:48	Anlotinib	234	216	2019-10-10 12:10:18	2019-10-19 13:07:49	85.44	73.91	6.4	5.4	100.5	102.8	4.24	4.27	0.43	0.44	Right lung small cell lung cancer recurred after chemoradiotherapy; right lung small cell lung cancer; cerebral infarction
patient399	2020-08-23 09:21:01	Anlotinib	63	183	2020-08-10 11:51:04	2020-09-17 16:23:45	110	123.1	1.7	2.8	96.6	95.5	2.98	2.92	0.29	0.28	Right lung small cell lung cancer with multiple metastases and chemotherapy; Bronchial or lung malignant tumors; Right lung small cell lung cancer with metastasis and chemotherapy
patient400	2020-10-28 09:23:00	Bevacizumab	175	206	2020-10-25 13:52:01	2020-11-02 09:46:31	57.7	59	1	2.8	90.6	90.4	3.31	3.74	0.3	0.34	Small cell lung cancer in the right lung with metastases to the right hilum, mediastinum, multiple lymph nodes, bones, and brain (extensive stage); targeted therapy for malignant tumors; lung malignant tumors; secondary malignant tumors in the lungs; secondary malignant tumors in the mediastinum; secondary malignant tumors in multiple lymph nodes; secondary malignant tumors in the bones; secondar…
patient401	2021-03-10 09:28:00	Bevacizumab	308	253	2021-03-02 18:26:41	2021-03-12 09:42:08	166.7	128	6.7	7	89.3	92	3.64	3.39	0.33	0.31	Small cell lung cancer in the right lung (with brain and bone metastasis after radiotherapy and chemotherapy); lung malignant tumor; secondary malignant tumor in the brain; secondary malignant tumor in the bone; high-risk group of hypertension grade 3; degenerative lesions of the lumbar spine
patient402	2019-07-12 22:01:44	Anlotinib	121	192	2019-07-10 10:40:46	2019-07-16 10:47:53	64.68	69	9.5	5.4	95	94.7	3.61	3.23	0.34	0.31	Right lung small cell carcinoma with multiple bone metastases (cT4N2M1 stage IV); right lung small cell carcinoma; multiple bone metastases; type 2 diabetes; fatty liver
patient403	2020-10-30 11:23:38	Bevacizumab	257	227	2020-10-29 17:31:39	2020-11-04 09:52:12	73	80	3	5.2	91.4	91.8	3.74	3.55	0.34	0.33	Small cell carcinoma of the right lung with metastasis to the lung, mediastinal lymph nodes, and supraclavicular lymph nodes (extensive stage); lung malignancy; secondary malignancy of the mediastinal lymph nodes; secondary malignancy of the supraclavicular lymph nodes; obstructive pneumonia; chronic obstructive pulmonary disease; multiple metastases in the lung; intravascular cancer thrombosis
patient404	2020-08-04 08:52:08	Bevacizumab	60	58	2020-07-28 16:18:54	2020-08-12 11:08:01	87	79	2.2	2.6	73.6	73.8	3.3	3.47	0.24	0.26	Radiotherapy for right lung small cell carcinoma (extensive stage); middle lobe lung malignancy; obstructive pneumonia; chronic obstructive pulmonary disease; gallstones; moderate anemia
patient405	2021-12-22 10:46:00	Bevacizumab	232	181	2021-12-20 17:32:39	2023-07-27 12:43:43	63	106	6.5	1.9	90.8	90.7	4.37	4.29	0.4	0.39	Maintenance chemotherapy for right lung adenocarcinoma; targeted therapy for right lung adenocarcinoma; right lung invasive adenocarcinoma with multiple systemic metastases (T1N3M1 ⅣB stage); secondary malignant tumor in the left frontal lobe; secondary malignant tumor in the parietal lobe; secondary malignant tumor in the supraclavicular lymph nodes; secondary malignant tumor in the hilar lymph …
patient406	2018-04-05 08:16:56	Bevacizumab	191	104	2018-02-28 10:25:03	2018-10-31 10:10:01	99.8	82	8.1	8.2	88.4	90	4.76	5	0.42	0.45	Postoperative recurrence of right lung adenocarcinoma with mediastinal lymph node and brain metastasis (T3N1M1b stage IVB); bronchial or lung malignancy; brain metastasis after radiotherapy; postoperative recurrence of right lung adenocarcinoma with mediastinal lymph node and brain metastasis (T3N1M1b; stage IVB); postoperative recurrence of right lung adenocarcinoma with mediastinal lymph node a…
patient407	2021-01-14 11:23:00	Bevacizumab	96	60	2021-01-07 09:47:10	2021-01-22 10:07:32	92	72	13.7	6	89.5	87.7	5.24	5.04	0.47	0.44	Recurrence of right lung adenocarcinoma after surgery with brain and meningeal metastasis; lung malignancy; secondary malignant tumor of the meninges; after resection of brain metastases; brain and meningeal metastasis after surgery of right lung adenocarcinoma (TxNxM1b; stage Ⅳb); bronchial or lung malignancy; recurrence after resection of brain metastases; pulmonary embolism of the left pulmona…
patient408	2020-10-09 17:31:43	Bevacizumab	171	122	2020-10-06 10:02:46	2021-07-26 09:07:49	51	59	4.6	7.8	87.9	89.7	4.29	3.98	0.38	0.36	Postoperative right lung adenocarcinoma; upper lobe malignant tumor; postoperative endometrial malignant tumor; lower lobe malignant tumor; postoperative chemotherapy for moderately differentiated adenocarcinoma of the right upper lung; postoperative immunotherapy for malignant tumor; malignant tumor of the right upper lobe; aortic sclerosis; fatty liver
patient409	2020-05-19 09:21:05	Bevacizumab	254	262	2020-05-08 15:18:29	2021-04-20 09:19:43	99	86	1	4.7	68	69	4.82	4.42	0.33	0.31	Right lung adenocarcinoma with metastasis to mediastinal lymph nodes and head (T3N1M1b IV stage); lung malignancy; secondary malignancy to mediastinal lymph nodes; secondary malignancy to head; malignant pleural effusion; right lung obstructive pneumonia due to chronic obstructive pulmonary disease; hypertension stage 2 (high-risk group); prostatic hyperplasia; right lung adenocarcinoma with meta…
patient410	2020-08-06 10:34:32	Bevacizumab	276	308	2020-08-04 20:28:39	2022-07-04 18:40:46	100	80	2.1	3.7	95.2	79.8	3.23	3.87	0.307	0.31	Right lung adenocarcinoma with metastasis to mediastinal lymph nodes, hilar and pleural regions (T4N3M1a IVA stage EGFR19 deletion mutation); lung malignancy; secondary malignancy in mediastinal lymph nodes; secondary malignancy in lungs; secondary malignancy in pleura; type 2 diabetes; targeted therapy for malignant tumors; malignancy in the middle and lower lobes of the right lung; secondary ma…
patient411	2020-11-06 12:45:20	Bevacizumab	376	210	2020-11-02 15:15:12	2021-01-11 09:48:07	66	64	3.6	10.1	85.3	90.5	4.48	3.57	0.38	0.32	Right lung adenocarcinoma with pleural, mediastinal lymph node, pericardium, and cranial brain metastasis (T4N3M1b stage VI, EGFR 19-Del positive); lung malignancy; secondary malignant tumor of the pleura; secondary malignant tumor of the mediastinal lymph node; secondary malignant tumor of the pericardium; brain metastatic tumor (right thalamus, frontal lobe); pleural effusion; pericardial effus…
patient412	2020-11-28 11:42:26	Bevacizumab	91	226	2019-03-05 11:18:29	2020-12-01 10:27:49	69	72	6.6	5.3	94.7	92.4	3.4	2.88	0.32	0.27	Right lung adenocarcinoma with left axillary lymph node metastasis (TxNxM1b; stage IVb); bronchial or lung malignancy; right lung cancer and right hilar and mediastinal lymph nodes after radiotherapy; old right rib fracture; mild anemia; hyperlipidemia; right lung adenocarcinoma with left axillary lymph node metastasis (TxNxM1b; stage IVb); left lung adenocarcinoma with left axillary lymph node m…
patient413	2021-02-03 10:07:00	Bevacizumab	130	102	2021-02-01 19:45:55	2021-08-02 16:48:50	73.4	65.5	3.9	5.5	69.9	67.7	5.94	5.33	0.42	0.36	Right lung adenocarcinoma with metastasis to mediastinum, hilar lymph nodes and right pleura (EGFR exon 19 mutation T1cN3M1a IV stage); lung malignancy; secondary malignancy in mediastinal lymph nodes; secondary malignancy in hilar lymph nodes; secondary malignancy in pleura; fatty liver; right lung adenocarcinoma with metastasis to mediastinum, hilar lymph nodes and right pleura (EGFR exon 19; m…
patient414	2018-09-30 10:02:52	Bevacizumab	171	61	2017-12-28 11:26:16	2018-10-12 09:30:10	122.9	79	5.8	9.9	97.3	96.3	3.28	2.99	0.32	0.29	Right lung adenocarcinoma with mediastinal lymph node metastasis (T2aN2Mx; stage IIIa); type 2 diabetes mellitus; hypertension; right lung adenocarcinoma with mediastinal lymph node metastasis (T2aN2Mx; stage IIIa); bronchial or lung malignancy; right lung adenocarcinoma with mediastinal lymph node metastasis (T2aN2Mx; stage IIIa); right lung adenocarcinoma with mediastinal lymph node metastasis …
patient415	2019-11-20 11:22:33	Bevacizumab	267	148	2019-11-13 10:50:12	2020-01-02 14:04:38	64.7	80	5.8	10.1	91.9	91.1	4.56	4.36	0.42	0.4	Right lung adenocarcinoma with metastasis to hilar, mediastinal, cervical lymph nodes, and brain (T3N3M1 stage IV); secondary malignant tumor in supraclavicular lymph nodes; secondary malignant tumor in hilar lymph nodes; secondary malignant tumor in mediastinal lymph nodes; secondary malignant tumor in cervical lymph nodes; secondary malignant tumor in brain; chemotherapy for malignant tumor bef…
patient416	2021-05-17 10:26:00	Anlotinib	116	122	2021-05-04 09:29:41	2021-07-01 10:42:49	54.5	65	2.1	6.6	89.5	90.9	3.63	3.3	0.33	0.3	Right lung adenocarcinoma with pleural metastasis; bronchial or lung malignancy; secondary malignancy of the pleura; intercostal neuralgia; right chest wall mass
patient417	2020-12-01 09:54:54	Bevacizumab	365	154	2020-11-13 18:39:53	2022-11-23 19:28:22	62	73	3.4	2.9	87.5	96.4	5	2.24	0.438	0.22	Right lung adenocarcinoma with pleural metastasis (T3N2M1a IVA stage); lung malignancy; right hydropneumothorax; tricuspid regurgitation; hypoproteinemia; mild anemia; right lung adenocarcinoma with pleural metastasis (T3N2M1a IVA stage); secondary malignant tumor of the pleura; third chemotherapy for right lung adenocarcinoma with pleural metastasis (T3N2M1a IVA stage); fourth chemotherapy for r…
patient418	2021-01-09 09:04:00	Bevacizumab	203	245	2020-12-28 20:26:56	2023-05-20 09:39:49	85	125	2.9	6.5	89.2	94.4	5.08	5.38	0.45	0.51	Adenocarcinoma of the right lung with multiple metastases to the pleura, bones, and right hilar lymph nodes (T2N1M1 stage IV); secondary malignant tumor of the pleura; secondary malignant tumor of the bone; secondary malignant tumor of the hilar lymph nodes; atelectasis; fatty liver; bilateral renal cysts; secondary malignant tumors of the brain and meninges; targeted therapy for malignant tumors…
patient419	2020-12-22 10:06:00	Bevacizumab	230	122	2020-12-21 11:01:08	2023-10-12 19:22:10	94	150	3.7	4.4	88.7	94.2	4.79	3.08	0.43	0.29	Right lung adenocarcinoma with ipsilateral lung, multiple lymph nodes, and multiple bones (cT4N3M1c IVB stage EGFR21 exon mutation); bronchial or lung malignancy; drug-induced dermatitis; obstructive pneumonia; pleural effusion; liver cyst; kidney cyst; spinal degenerative lesions; cervical disc herniation; targeted therapy for lung cancer; right lung adenocarcinoma with ipsilateral lung, bone, a…
patient420	2021-06-04 10:06:00	Bevacizumab	445	87	2021-06-03 11:35:28	2023-04-13 17:58:23	45	60	5.1	3.3	88.4	95.6	4.48	3.38	0.4	0.32	Chemotherapy for right lung adenocarcinoma with metastasis to both lungs, mediastinal lymph nodes, liver, and vertebral bodies; Immunotherapy for malignant tumors; Malignant tumor in the middle lobe of the right lung; Secondary malignant tumor in the lung; Secondary malignant tumor in the mediastinal lymph nodes; Secondary malignant tumor in the liver; Secondary malignant tumor in the spine; Acut…
patient421	2018-12-15 09:49:15	Bevacizumab	312	239	2018-12-11 09:28:53	2019-01-10 11:55:01	55.15	47	4.4	5.4	84.6	86.2	4.6	4.78	0.39	0.41	Right lung adenocarcinoma with multiple metastases to both lungs, mediastinum, hilum, and brain; secondary malignant tumors of the lung; secondary malignant tumors of the mediastinum; secondary malignant tumors of the brain and meninges; malignant tumors of the lung
patient422	2018-07-02 10:35:27	Bevacizumab	160	39	2018-06-25 10:55:28	2018-11-14 09:56:09	115	85.47	4.9	26.4	91.6	85.2	3.68	4.19	0.34	0.36	Right lung adenocarcinoma with metastasis to both lungs, bones, brain, adrenal glands, and lymph nodes (T4N3M1b; stage Ⅳb); bronchial or lung malignancy; post-subtotal gastrectomy; post-right hip replacement; right lung adenocarcinoma with metastasis to both lungs, brain, bones, adrenal glands, and lymph nodes (T4N3M1b stage Ⅳb); right lung adenocarcinoma with metastasis to both lungs, brain, bon…
patient423	2019-01-08 15:21:02	Bevacizumab	200	148	2019-01-06 10:23:38	2019-01-12 09:58:33	27.67	30	7.5	3.9	88.8	90.5	3.21	3.06	0.29	0.28	Right lung adenocarcinoma with multiple systemic lymph node, bone, intracranial, and subcutaneous metastases (T4N3M1c stage IVb); bronchial or lung malignancy; deep vein thrombosis of both upper limbs; deep vein thrombosis of both lower limbs
patient424	2019-09-12 08:18:02	Bevacizumab	317	203	2019-09-11 12:13:12	2020-12-01 20:27:40	76	68	5	4.5	93.2	91.8	4.85	4.92	0.45	0.451	Right lung adenocarcinoma with multiple bone metastases throughout the body; Bronchial or lung malignant tumors; Secondary malignant tumors in the bone; Targeted therapy for malignant tumors; Secondary malignant tumors; Secondary malignant tumors in the bone; Prostatic nodules: primary prostate cancer? Secondary tumors?; Prostatic hyperplasia; Right lung adenocarcinoma with multiple metastases th…
patient425	2021-03-04 09:52:00	Bevacizumab	240	188	2021-03-03 19:28:41	2023-10-24 17:43:15	70.6	84	5.2	7.8	90.4	97.9	4.5	4.21	0.41	0.41	Right lung adenocarcinoma with brain, right adrenal gland, and multiple lymph node metastases (T4N3M1; stage IV; EGFR19(+); ALK(-); PD-L1(+; approximately 1%)); bronchial or lung malignancy; right lung adenocarcinoma with brain, right adrenal gland, and multiple lymph node metastases (T4N3M1; IV; secondary malignant tumors in the brain; secondary malignant tumors in adrenal glands; secondary mali…
patient426	2018-08-31 11:01:56	Apatinib	260	174	2018-08-27 12:18:26	2018-09-20 12:41:16	38	45.8	4	7.7	94	96.1	4.34	4.56	0.41	0.44	Right lung adenocarcinoma with brain and bone metastasis (T4N2M1 stage IV EGFR mutation); Bronchial or lung malignancy; Right lung adenocarcinoma with brain and bone metastasis (T4N2M1 stage IV EGFR mutation); Bronchial malignancy
patient427	2021-12-19 09:47:00	Bevacizumab	269	291	2021-12-16 07:54:48	2021-12-21 10:20:25	132	142	4	1.4	90.5	90.7	5.14	4.74	0.47	0.43	Right lung adenocarcinoma with metastases to lymph nodes, pleura, chest wall, muscle, kidney, adrenal gland, and bone (T2N3M1c IVB); secondary malignant tumors in lymph nodes; secondary malignant tumors in pleura; secondary malignant tumors in peritoneum; secondary malignant tumors in chest wall; secondary malignant tumors in muscle; secondary malignant tumors in kidney; secondary malignant tumor…
patient428	2019-07-19 09:07:13	Bevacizumab	258	254	2019-07-18 09:41:23	2019-10-17 09:44:46	97	81	8.1	6.4	100	98.1	4.7	4.7	0.47	0.46	Right lung adenocarcinoma with cervical lymph node metastasis (T1bN3M0 stage IIIB); lung malignancy; secondary malignancy in cervical lymph nodes
patient429	2021-01-26 08:47:00	Bevacizumab	198	171	2021-01-23 10:35:21	2021-01-28 09:13:24	221	214	2.6	1.1	84.8	84.8	3.6	3.09	0.305	0.26	Right lung adenocarcinoma with multiple bone and brain metastases (T4N2M1 stage IV); lung malignancy; secondary bone malignancy; secondary brain malignancy; high-risk group of hypertension grade 3; type 2 diabetes; hyperuricemia; chronic kidney disease stage 4
patient430	2019-09-18 16:35:51	Anlotinib	181	160	2019-09-17 11:12:18	2020-05-08 17:07:14	80	81.6	2.4	6	91.2	88.9	2.28	2.89	0.21	0.26	Right lung adenocarcinoma with multiple metastases to bone, brain, and liver; bronchial or lung malignancies; secondary malignancies in bone; secondary malignancies in brain; secondary malignancies in liver; targeted therapy for malignant tumors
patient431	2018-07-16 08:44:11	Bevacizumab	241	46	2018-07-11 09:34:21	2019-10-05 09:10:59	87	57.46	4.3	11.9	95.8	106.9	3.77	2.46	0.36	0.26	Right lung adenocarcinoma with liver, bone, and brain metastases (wild type); secondary malignant tumors in the liver; secondary malignant tumors in the bones and bone marrow; secondary malignant tumors in the brain and meninges; malignant tumors in the bronchus or lung; brain metastases (wild type); right lung adenocarcinoma; right lung adenocarcinoma with liver, bone, and brain metastases; seco…
patient432	2020-09-02 10:09:23	Bevacizumab	113	110	2020-08-31 19:01:47	2020-09-04 10:55:28	97	87	4	3.3	95.7	92.8	3.89	4	0.373	0.37	Right lung adenocarcinoma with intrapulmonary and mediastinal lymph node metastasis (T1N3M1a IV); lung malignancy; secondary lung malignancy; secondary mediastinal lymph node malignancy; left pleural effusion; liver dysfunction; hypertension grade 3 high-risk group; hyperuricemia; aortic valve degeneration with mild regurgitation; mitral regurgitation (mild to moderate regurgitation); tricuspid r…
patient433	2021-01-24 10:49:00	Bevacizumab	279	256	2021-01-22 21:54:27	2021-10-04 17:52:15	80.9	100	3.2	1.3	96	95.6	4.43	4.3	0.425	0.41	Right lung adenocarcinoma with intrapulmonary, multiple bone, hilar, mediastinal, and right clavicular lymph node metastases (T3N3m1C IVB stage); lung malignancy; secondary malignancy of the lung; secondary malignancy of the bone; secondary malignancy of the hilar lymph node; secondary malignancy of the mediastinal lymph node; secondary malignancy of the supraclavicular lymph node; secondary mali…
patient434	2020-01-23 09:00:06	Bevacizumab	220	217	2020-01-19 13:22:04	2022-04-09 16:36:35	91	59	2.3	8.3	91.7	83.3	4.44	4.18	0.41	0.35	Right lung adenocarcinoma with hilar, mediastinal lymph node, and multiple brain metastases (ALK negative, EGFR unknown); secondary malignant tumor in the lung; secondary malignant tumor in the mediastinal lymph node; secondary malignant tumor in the brain; nature of thyroid tumor to be determined; nature of pleural tumor to be determined; radiotherapy for malignant tumor; malignant tumor in the …
patient435	2020-09-29 12:21:10	Anlotinib	181	88	2020-09-23 13:07:37	2021-07-06 08:55:58	126	253	5.8	3.7	94.8	92.1	3.49	4.19	0.33	38.6	Right lung adenocarcinoma with metastasis to the hilum, mediastinum, and brain (stage IV EGFR exon 21 L858R mutation); secondary malignant tumor in the hilar lymph nodes; secondary malignant tumor in the mediastinal lymph nodes; secondary malignant tumor in the brain; respiratory failure (type II respiratory failure); lung infection; right lung adenocarcinoma with metastasis to the hilum and medi…
patient436	2021-01-22 11:51:00	Bevacizumab	227	232	2021-01-19 12:53:01	2021-04-13 20:13:41	81	74.5	1.9	5.1	96.6	99.5	3.53	3.66	0.34	0.36	Right lung adenocarcinoma T3N2M1 Stage IV chemotherapy; Bronchial or lung malignant tumor; Coronary atherosclerotic heart disease; Unstable angina; Heart function grade 1; Type 2 diabetes; Right lung adenocarcinoma (T3N2M1a Stage IV) chemotherapy; Lung malignant tumor
patient437	2021-07-07 10:16:00	Bevacizumab	180	133	2021-07-05 15:22:57	2021-09-10 19:12:37	107	156	3.1	0.5	87.6	90.8	3.56	3.68	0.31	0.334	Right lung adenocarcinoma; targeted therapy for malignant tumors; malignant tumor in the right upper lobe of the lung; chronic obstructive pulmonary disease; chronic heart failure; heart function grade II; hypertension grade 3 very high risk group; type 2 diabetes; lacunar cerebral infarction; prostatic hyperplasia; hyperuricemia; immunotherapy + targeted therapy for right lung adenocarcinoma; ga…
patient438	2021-08-04 11:01:00	Bevacizumab	483	238	2021-07-25 17:56:48	2021-12-08 17:48:38	56.4	60	2.2	5.8	94.7	87.5	3.19	4.26	0.3	0.373	Right lung adenocarcinoma (T4N3M1b; stage IV); targeted therapy for malignant tumors; secondary malignant tumors in the lung; secondary malignant tumors in the supraclavicular lymph nodes; secondary malignant tumors in the mediastinal lymph nodes; secondary malignant tumors in the brain; pleural effusion; hepatic hemangioma; right kidney cyst; hepatitis B surface antigen carrier; immunotherapy fo…
patient439	2019-11-08 08:56:13	Bevacizumab	219	239	2019-11-04 20:38:55	2020-03-18 13:37:13	103.91	107	4	3.7	96	91.1	3.74	4.47	0.36	0.41	Chemotherapy for right lung adenocarcinoma (T4N2M0; stage IIIB); lung malignancy; chronic obstructive pulmonary disease; type 2 diabetes; bilateral renal cysts; peripheral arterial atherosclerosis; old cerebral infarction; chemotherapy for left lung adenocarcinoma (T4N2M0; stage IIIB); chronic kidney disease stage 3; personal history of cerebral infarction; fatty liver; chemotherapy for right lun…
patient440	2018-06-28 09:41:58	Apatinib	220	175	2018-06-25 12:41:49	2018-07-23 12:09:45	62	56	8.9	9	93.6	93.2	4.39	4.55	0.41	0.42	Right lung adenocarcinoma (T4N2M0 stage IIIb); bronchial malignancy; bronchiectasis; old pulmonary tuberculosis; right lung adenocarcinoma (T4N2M0 stage IIIb); bronchial or lung malignancy; targeted therapy for malignant tumors Right lung adenocarcinoma (T4N2M0 stage IIIb); lung malignancy
patient441	2021-04-07 12:58:00	Bevacizumab	226	145	2021-04-05 12:25:44	2021-07-08 14:26:33	79.4	83	2.4	2.8	91.8	102.3	4.26	3.47	0.39	0.36	Right lung adenocarcinoma (T4N1M0 stage IIIB); lung malignancy; right lung adenocarcinoma (T4N1M0 stage IIIB) chemotherapy; right middle lobe malignancy; nasopharyngeal carcinoma after comprehensive treatment; malignant tumor maintenance chemotherapy; right lung adenocarcinoma (T4N1M0) stage IIIB chemotherapy; nasopharyngeal carcinoma; combined cancer; right lung adenocarcinoma (T4N1M0) stage IIIB
patient442	2019-05-06 09:33:07	Anlotinib	330	196	2019-04-24 10:11:06	2019-09-19 08:48:49	46.7	52.86	8.7	13	87.7	88.3	3.58	2.83	0.31	0.25	Right lung adenocarcinoma (T3N2M0 stage IIIA); right lung adenocarcinoma; lung infection; type I respiratory failure; type 2 diabetes; right lung adenocarcinoma (T3N2M0 stage IIIA); bronchial or lung malignancy; right lung adenocarcinoma (T3N2M0; stage IIIA); right lung adenocarcinoma (T3N2M0; stage IIIA)
patient443	2020-11-28 11:34:52	Bevacizumab	271	138	2020-11-25 13:51:11	2021-08-08 09:48:19	81	68	4.9	6.2	91.8	101.4	4.99	2.21	0.46	0.22	Adenocarcinoma of the right lung (T2N3M1 stage IV); maintenance chemotherapy for malignant tumors; malignant pleural effusion; systemic extensive secondary malignant tumors; hepatitis B surface antigen carrier; malignant tumor in the lower lobe of the right lung (moderately-poorly differentiated adenocarcinoma cT2N3M1c stage 4B); malignant tumor in the lower lobe of the right lung; secondary mali…
patient444	2020-07-15 11:51:33	Bevacizumab	178	89	2020-07-10 20:57:32	2021-11-18 16:44:11	49	68	3.2	9	97.6	106.1	3.52	3.12	0.343	0.33	Right lung adenocarcinoma (L858R mutation) T4N2M1a IV stage chemotherapy; lung malignancy; right lung adenocarcinoma (L858 mutation) with brain metastasis T4N2M1c IVB stage chemotherapy + targeted therapy; targeted therapy for malignant tumors; malignant tumors in the middle and upper lobes of the right lung; secondary malignant tumors of the brain; lung infection; liver cysts; gallbladder polyps…
patient445	2020-10-15 11:21:15	Bevacizumab	271	217	2020-10-09 09:54:45	2021-09-14 10:14:07	81	90	2.2	2.9	91.6	95	4.15	4.21	0.38	0.4	Adenocarcinoma of the right lower lobe with metastasis to the right hilar, mediastinal lymph nodes and right occipital lobe; malignant tumor of the lower lobe; secondary malignant tumor of the lung; secondary malignant tumor of the mediastinal lymph nodes; secondary malignant tumor of the occipital lobe; lacunar cerebral infarction; drug-induced hepatitis; drug-induced liver damage; adenocarcinom…
patient446	2021-07-02 09:48:00	Anlotinib	265	199	2021-06-30 10:11:59	2021-08-20 09:37:28	106	106	4.4	5.4	80.8	78.5	3.7	4.83	0.3	0.38	Chemotherapy for lymphoepithelioma-like carcinoma of the right lower lobe; targeted therapy for lymphoepithelioma-like carcinoma of the right lower lobe; lymphoepithelioma-like carcinoma of the right lower lobe; postoperative pathological fracture of secondary malignant tumor in right upper limb bone; radiotherapy for malignant tumor; targeted therapy for malignant tumor; hypertension grade 2 (ve…
patient447	2021-06-13 10:11:00	Bevacizumab	243	176	2021-06-10 10:05:28	2022-01-13 16:17:31	130	101	4.5	9.4	94.1	91.9	3.03	3.56	0.29	0.33	Lymphoepithelioma-like carcinoma in the right lower lobe (PD-L1 TPS: 10%); secondary malignant tumors in both lungs; chemotherapy course for tumors; immunotherapy for malignant tumors; targeted therapy for malignant tumors; maintenance chemotherapy for malignant tumors; secondary malignant tumors in hilar lymph nodes; lymphoepithelioma-like carcinoma in the right lower lobe with metastasis to lym…
patient448	2023-06-20 10:35:00	Bevacizumab	285	251	2023-06-12 12:52:06	2023-11-27 12:08:38	74	66	3.5	1.9	92	95.4	4.61	4.14	0.42	0.4	malignant tumor in the right lower lobe of the lung; secondary malignant tumor in the mediastinal lymph nodes; secondary malignant tumor in the hilar lymph nodes; secondary malignant tumor in the cervical lymph nodes; jugular vein thrombosis; senile osteoporosis; breast hyperplasia; multiple liver cysts; personal history of cerebral infarction; arachnoid cysts; spinal degenerative lesions; immuno…
patient449	2022-09-09 11:37:00	Bevacizumab	327	277	2022-09-04 12:52:28	2022-09-20 07:37:53	76	86	3.8	3.7	101.6	101.9	4.44	4.31	0.45	0.44	malignant tumor in the right lower lobe of the lung; secondary malignant tumor in the brain; maintenance chemotherapy for malignant tumors; immunotherapy for malignant tumors; targeted therapy for malignant tumors; radiotherapy for malignant tumors
patient450	2023-05-26 10:27:00	Bevacizumab	381	211	2023-05-17 18:55:08	2023-07-10 18:18:18	50	73	7.4	6.2	86.5	87.8	4.29	4.27	0.37	0.38	malignant tumor of right lower lobe; secondary malignant tumor of liver; secondary malignant tumor of hilar lymph node; nontoxic multinodular goiter; history of hyperthyroidism; secondary hypothyroidism; abnormal lung diagnostic imaging; pyogenic osteitis; degenerative lesions of thoracic spine; maintenance chemotherapy for malignant tumor; targeted therapy for malignant tumor; liver dysfunction;…
patient451	2023-04-11 09:48:00	Bevacizumab	314	272	2023-03-30 18:02:38	2023-06-25 19:38:05	106	104	4.6	4.7	92.8	96.5	4.72	3.96	0.44	0.38	Malignant tumor in the right lower lobe of the lung; emphysema; hypertension stage 2 (very high risk); maintenance chemotherapy for malignant tumors; targeted therapy for malignant tumors; type 2 diabetes; prostatic hyperplasia; urinary tract infection; hypercholesterolemia
patient452	2022-05-16 11:32:00	Bevacizumab	199	171	2022-05-04 19:12:23	2022-07-20 19:27:53	93	102	1.7	4.3	90.3	92.8	4.24	3.63	0.38	0.34	malignant tumor of right lower lobe; secondary malignant tumor of hilar lymph node; secondary malignant tumor of mediastinal lymph node; secondary malignant tumor of bone; simple renal cyst; emphysema; bulla; fatty liver; not elsewhere classified; maintenance chemotherapy for malignant tumor; targeted therapy for malignant tumor; immunotherapy for malignant tumor; emphysema combined with bulla; h…
patient453	2022-08-23 10:48:00	Bevacizumab	304	257	2022-08-23 09:53:59	2022-11-01 17:32:45	82	91	10.1	3.7	89.1	96	4.69	3.01	0.42	0.289	Malignant tumor in the right lower lobe of the lung; maintenance chemotherapy for malignant tumors; liver dysfunction; cerebral infarction caused by occlusion or stenosis of the cerebral arteries; internal carotid artery stenosis; vertebral artery stenosis; hypertension stage 3 (very high risk); atrial fibrillation; internal carotid artery aneurysm; atrial fibrillation [atrial fibrillation]; immu…
patient454	2023-11-01 08:22:00	Bevacizumab	305	343	2023-10-30 11:55:57	2023-11-22 09:06:22	89	84	5.1	0.6	95	96.5	4.42	3.75	0.42	0.36	malignant tumor in the right lower lobe of the lung; maintenance chemotherapy for malignant tumors; targeted therapy for malignant tumors; secondary malignant tumors in lymph nodes; secondary malignant tumors in bones; fatty liver; not elsewhere classified; intrahepatic bile duct stones; emphysema; coronary atherosclerotic heart disease; liver cysts; thyroid nodules; brain atrophy; radiotherapy f…
patient455	2023-09-28 11:37:00	Bevacizumab	240	154	2023-09-26 07:02:32	2023-11-30 10:53:39	70	95	7.6	1.2	82.9	90.9	3.98	3.86	0.33	0.35	malignant tumor in the right lower lobe of the lung; maintenance chemotherapy for malignant tumors; targeted therapy for malignant tumors; secondary malignant tumors in the ribs; secondary malignant tumors in the pleura; lung infection; atelectasis; pleural effusion; type 2 diabetes; essential hypertension; gallstones; hypoproteinemia; hepatitis B virus (HBV); secondary malignant tumors in the me…
patient456	2023-08-10 09:44:00	Bevacizumab	428	370	2023-08-07 08:43:47	2023-08-18 08:23:17	75	64	1.6	2	88.6	89.6	3.86	3.96	0.34	0.36	malignant tumor in the right lower lobe of the lung; radiotherapy for malignant tumors; targeted therapy for malignant tumors; obstructive pneumonia; secondary malignant tumors in the brain; secondary malignant tumors in the hilar lymph nodes; secondary malignant tumors in the mediastinal lymph nodes; thyroid nodules
patient457	2020-12-16 09:22:21	Bevacizumab	276	258	2020-12-09 20:50:19	2021-05-05 20:42:51	73	63.8	3.5	2.2	94.5	92.5	4.27	3.58	0.404	0.33	Moderately differentiated adenocarcinoma of the right upper lobe (T4N3M1c stage IVB); malignant tumor of the upper lobe; paroxysmal atrial fibrillation; right renal cyst; allergic dermatitis; moderately differentiated adenocarcinoma of the right upper lobe (T4N3M1c stage IVB); moderately differentiated adenocarcinoma of the right upper lobe (T4N3M1c stage ⅣB); malignant tumor of the right upper l…
patient458	2021-08-03 08:13:00	Bevacizumab	230	119	2021-07-30 21:12:05	2023-03-01 11:18:59	89.2	79	0.9	11.6	91.9	88.2	4.19	4.41	0.39	0.39	Maintenance chemotherapy for right upper lobe adenocarcinoma, first chemotherapy; right upper lobe adenocarcinoma with intrapulmonary, liver, and mediastinal lymph node metastasis, T4N3MIb stage IVA; right upper lobe malignant tumor; secondary lung malignant tumor; secondary liver malignant tumor; secondary mediastinal lymph node malignant tumor; hypertension grade 3, very high risk group; liver …
patient459	2019-09-09 21:28:15	Anlotinib	282	255	2019-09-05 10:36:00	2019-09-12 09:20:02	62.22	63.36	3	4.1	93.2	90.8	4.27	4.12	0.4	0.37	Invasive adenocarcinoma of the posterior segment of the right upper lobe (T1bN2M0 stage IIIA); Invasive adenocarcinoma of the posterior segment of the right upper lobe
patient460	2021-05-27 10:51:00	Bevacizumab	141	52	2021-05-27 10:31:19	2021-08-17 18:38:45	84	78.8	6	1.7	94.1	103.3	4.22	2.41	0.4	0.25	Poorly differentiated adenocarcinoma of the posterior segment of the right upper lobe with pleural, lymph node, and multiple bone metastases (T3N3; maintenance chemotherapy for malignant tumors; secondary malignant tumors of the pleura; secondary malignant tumors of the lymph nodes; secondary malignant tumors of the bones; bacterial pneumonia; left kidney cyst; maintenance chemotherapy for poorly…
patient461	2023-10-12 09:38:00	Bevacizumab	277	219	2023-10-08 12:37:14	2023-12-19 12:21:58	55	60	5.4	4.4	91.8	90.3	4.01	3.92	0.37	0.35	malignant tumor in the right upper lobe of the lung; secondary malignant tumor in the mediastinal lymph nodes; secondary malignant tumor in the brain; history of brain tumor resection; mixed hyperlipidemia; left atrial enlargement; aortic valve insufficiency; maintenance chemotherapy for malignant tumors; targeted therapy for malignant tumors
patient462	2023-06-29 08:17:00	Anlotinib	261	157	2023-06-28 19:15:06	2023-07-25 10:01:30	97	78	3.3	3.4	100.7	98.2	2.87	3.27	0.29	0.32	Malignant tumor of the right upper lobe of the lung; secondary malignant tumor of the vertebral body; secondary malignant tumor of the adrenal gland; maintenance chemotherapy for malignant tumors; targeted therapy for malignant tumors; bone marrow suppression after chemotherapy; chronic renal insufficiency; ventilatory dysfunction; mixed hyperlipidemia; chronic intractable pain; immunotherapy for…
patient463	2023-07-12 11:02:00	Bevacizumab	196	181	2023-07-06 18:00:55	2023-07-17 09:28:58	93	74	6.1	9.4	90	90.1	5.32	4.94	0.48	0.45	malignant tumor of the right upper lobe of the lung; secondary malignant tumor of the pleura; secondary malignant tumor of the ribs; secondary malignant tumor of the lumbar spine; malignant pleural effusion; pneumonia; chronic renal insufficiency; postoperative lumbar spine surgery; hypertension stage 1 (intermediate risk); old cerebral infarction; aortic (valve) insufficiency; maintenance chemot…
patient464	2022-08-31 09:46:00	Bevacizumab	212	137	2022-08-14 08:11:22	2023-10-26 21:09:59	55	54	5	7	91.8	96.8	4.03	4.44	0.37	0.43	malignant tumor of the right upper lobe of the lung; secondary malignant tumor of the liver; secondary malignant tumor of the bone; liver dysfunction; radiotherapy for malignant tumors; maintenance chemotherapy for malignant tumors; targeted therapy for malignant tumors; intramuscular thrombosis of lower extremity veins; hypoproteinemia; hypercholesterolemia; mycoplasma infection; chlamydia; hype…
patient465	2022-09-21 10:00:00	Bevacizumab	424	145	2022-09-09 18:57:47	2023-04-08 14:32:49	81	130	3.1	2.8	88	98.1	3.75	3.65	0.33	0.36	malignant tumor of right upper lobe; secondary malignant tumor of lung; bacterial pneumonia; coronary heart disease; stroke; maintenance chemotherapy for malignant tumor; targeted therapy for malignant tumor; cerebral ischemia; complete right bundle branch block; liver cyst; simple kidney cyst; prostate calcification; coronary atherosclerotic heart disease; immunotherapy for malignant tumor; fatt…
patient466	2022-06-21 11:05:00	Anlotinib	267	208	2022-06-19 18:44:53	2022-09-26 17:50:47	75	65	6.2	3.3	90.9	89.1	4.53	4.68	0.41	0.42	malignant tumor in the right upper lobe of the lung; radiotherapy for malignant tumors; targeted therapy for malignant tumors; secondary malignant tumors in the brain; secondary malignant tumors in the bones; secondary malignant tumors in the lungs; deep vein thrombosis of the lower extremities; gallstones; elevated transaminases; hepatitis B surface antigen carriers; gingival bleeding; spasmodic…
patient467	2022-04-19 10:06:00	Bevacizumab	299	211	2022-04-11 07:24:08	2022-05-09 13:37:29	64	57	5.3	10	88.1	87.1	3.87	4.27	0.34	0.37	malignant tumor in the right upper lobe of the lung; radiotherapy for malignant tumors; targeted therapy for malignant tumors; secondary malignant tumors in hilar lymph nodes; secondary malignant tumors in mediastinal lymph nodes; secondary malignant tumors in bones; abnormal lung diagnostic imaging; simple renal cysts; liver cysts; mild anemia
patient468	2023-04-23 11:41:00	Bevacizumab	354	194	2023-04-17 17:54:14	2023-04-23 13:38:00	98	75	2.1	4.1	65.7	64.6	5.54	5.14	0.36	0.33	malignant tumor of the right upper lobe of the lung; targeted therapy for malignant tumors; secondary malignant tumors of the pleura; secondary malignant tumors of the retroperitoneal lymph nodes; secondary malignant tumors of the hilar lymph nodes; secondary malignant tumors of the mediastinal lymph nodes; secondary malignant tumors of the supraclavicular lymph nodes; secondary malignant tumors …
patient469	2023-08-16 11:22:00	Bevacizumab	285	256	2023-08-16 08:14:49	2023-08-23 08:50:20	81	71	3.1	3.3	91.4	90.7	4.77	4.85	0.44	0.44	malignant tumor in the right upper lobe of the lung; targeted therapy for malignant tumors; radiotherapy for malignant tumors; aortic calcification; liver dysfunction; kidney stones
patient470	2023-06-27 12:20:00	Anlotinib	287	292	2023-06-24 19:33:55	2023-09-03 09:22:48	61	60	1.8	1.9	89.5	87.4	4.84	4.77	0.43	0.42	malignant tumor of the right upper lobe of the lung; secondary malignant tumors of multiple lymph nodes; secondary malignant tumors of the bone; maintenance chemotherapy for malignant tumors; immunotherapy for malignant tumors; hypercortisolism [Cushing's syndrome]; steroid diabetes; secondary hypertension; type 2 diabetes mellitus with poor glycemic control; nontoxic multinodular goiter; fatty l…
patient471	2020-09-19 10:27:13	Apatinib	629	251	2020-09-18 09:13:21	2020-12-14 10:03:37	63	54	1.6	5.2	88.7	86.4	4.6	5.87	0.41	0.51	Squamous cell carcinoma of the right lung with multiple metastases in both lungs; tumor immunotherapy; lung malignancy; secondary lung malignancy; targeted therapy for malignant tumors; malignant tumors in the right upper lobe of the lung; lung abscess with pneumonia; secondary lung malignancy; autoimmune thyroiditis; hypothyroidism; hypertension stage 2 (high risk); premature atrial contractions…
patient472	2021-09-26 16:31:00	Anlotinib	171	123	2021-09-23 10:17:27	2021-11-09 08:06:28	84	81	2.9	8.1	99.7	95.8	3.49	4.25	0.35	0.41	squamous cell carcinoma of the right lung (cT3N2M0 stage III B); malignant tumor of the right upper lobe of the lung; vitiligo; liver cyst; right kidney cyst; cholecystitis; aortic sclerosis; targeted therapy for malignant tumors; simple kidney cyst; brain atrophy; spinal degenerative lesions; infusion port placement
patient473	2018-06-01 10:15:00	Apatinib	256	64	2018-05-26 11:08:46	2018-06-08 09:14:27	104	228.9	3.3	8.6	99.5	94.2	3.71	3.97	0.37	0.37	Right lung squamous cell carcinoma with mediastinal and subclavian lymph node metastasis (T2bN3M0; stage IIIb)
patient474	2020-07-29 09:23:17	Anlotinib	539	335	2020-07-27 20:51:30	2020-08-11 12:01:42	38	37	7.1	4.8	89	87.4	3.13	3.42	0.278	0.3	Squamous cell carcinoma of the right lung with multiple lymph node metastases in both lungs, bilateral mediastinum, and groin (cT4N3M1a stage IV); bronchial or lung malignancy; secondary lung malignancy; secondary mediastinal lymph node malignancy; secondary inguinal lymph node malignancy; pitting edema of both lower limbs; hypoalbuminemia
patient475	2021-02-22 10:39:00	Bevacizumab	449	343	2021-02-19 14:05:28	2021-04-09 17:10:19	168	130.7	4.5	3.6	95.4	92.6	3.9	3.8	0.37	0.35	squamous cell carcinoma of right lung; lung malignancy; gallstones; kidney stones; renal cysts; malignant tumors of right lung; targeted therapy for squamous cell carcinoma of right lung; right obstructive pneumonia; chronic renal failure; hypoproteinemia; targeted therapy for malignant tumors; obstructive pneumonia; simple renal cysts; gallstones without cholecystitis; malignant tumors of right …
patient476	2020-05-18 09:04:38	Anlotinib	415	271	2020-05-17 20:03:57	2020-07-10 18:17:59	51	25	2.8	2.6	98.1	94.9	3.89	4.32	0.381	0.41	Lymphoepithelioma-like carcinoma of the right lung with pleural effusion (stage IV); upper lobe lung malignancy; pleural effusion; small cell lung cancer after chemoradiotherapy; right upper lobe bronchial lymphoepithelioma-like carcinoma with pleural effusion (stage IV); lung malignancy
patient477	2020-11-11 11:01:13	Bevacizumab	420	104	2020-11-10 19:07:40	2023-08-30 18:24:38	46	48	2.6	4.8	92.7	90.6	3.89	3.31	0.361	0.3	Right pulmonary lymphoepithelioma-like carcinoma with metastasis to the right lung, pleura, hilar and mediastinal lymph nodes (T4N3M1a Stage IV); lung malignancy; secondary malignancy of the lung; secondary malignancy of the pleura; secondary malignancy of the hilar lymph nodes; secondary malignancy of the mediastinal lymph nodes; obstructive pneumonia; right-sided pleural effusion; type 2 diabet…
patient478	2020-07-01 08:51:34	Bevacizumab	230	174	2020-06-30 11:24:26	2020-12-18 10:34:12	60	76	0.9	2.4	95.3	93.1	2.55	3.76	0.24	0.35	Recurrence of right lung invasive adenocarcinoma after surgery with intrapulmonary metastasis; upper lobe malignant tumor; hypoproteinemia; anemia; pulmonary infection; bloody pleural effusion; recurrence of right upper lobe adenocarcinoma after surgery with multiple metastases to mediastinal lymph nodes and pleura (T790M mutation); targeted therapy for malignant tumors after surgery; secondary m…
patient479	2019-03-22 11:53:06	Bevacizumab	220	92	2019-03-19 11:42:52	2019-10-29 12:00:46	83	61.76	6.1	3.3	98.6	100.4	4.31	2.3	0.43	0.23	Right lung adenocarcinoma with multiple metastases throughout the body (T1cN3M1c IVB); secondary malignant tumors in the bone and bone marrow; multiple lacunar cerebral infarctions; gallbladder stones; hypertension stage 2 (high-risk group); right lung adenocarcinoma with multiple metastases throughout the body (T1cN3M1c stage IV); malignant tumors in the upper lobe of the lung; hypertension stag…
patient480	2020-11-23 10:25:00	Bevacizumab	210	223	2020-11-21 10:10:58	2021-01-29 10:18:11	70.2	77	7.4	5.2	90.1	90.2	4.64	4.6	0.418	0.42	Non-small cell lung cancer in the right lung (T3N2M1b stage IVA); bronchial or lung malignancy; hypertension stage 2
patient481	2023-10-12 11:22:00	Anlotinib	157	213	2023-10-04 21:10:12	2023-10-13 08:09:16	69	81	6.6	3.7	95.3	99	5.07	5.16	0.48	0.51	malignant tumor of right lung; secondary malignant tumor of adrenal gland; secondary malignant tumor of brain; targeted therapy of malignant tumor; atelectasis; obstructive pneumonia; type 2 diabetes mellitus; chronic obstructive pulmonary disease; pain; bullae
patient482	2021-12-24 11:30:00	Bevacizumab	369	165	2021-12-12 10:16:34	2022-06-06 19:25:39	64	80	2.4	4	96.5	90.5	2.86	4.02	0.28	0.36	Multiple metastases in both lungs of poorly differentiated adenocarcinoma of the right lung (cT3N3M1a; stage IV; PD-L1 (TPS: 90%(+)); prostate malignancy; secondary lung malignancy; maintenance chemotherapy for malignancy; targeted therapy for malignancy; immunotherapy for malignancy; malignant pleural effusion; obstructive pneumonia; hypoproteinemia; anemia; radiotherapy for malignancy; malignan…
patient483	2021-03-19 11:49:00	Bevacizumab	395	491	2021-03-09 20:07:57	2021-03-22 08:57:01	60.1	66	3	2	88.7	90.7	3.46	2.94	0.31	0.267	Poorly differentiated adenocarcinoma of the right lung with metastasis to the left pleura and mediastinal lymph nodes (T3N3M1a stage IV); secondary malignant tumor of the pleura; secondary malignant tumor of the mediastinal lymph nodes; large right pleural effusion; pulmonary embolism without mention of acute cor pulmonale; obstructive pneumonia; hypertension; type 2 diabetes mellitus; deep vein …
patient484	2021-02-24 11:16:00	Bevacizumab	284	137	2021-02-23 10:04:27	2021-09-09 06:56:23	74.7	107	4.4	0.9	68.1	68.7	6.27	6.32	0.43	0.43	Poorly differentiated adenocarcinoma of the right lung with pleural metastasis (T2bN3M1b IVa); lung malignancy; secondary malignant tumor of the pleura; malignant pleural effusion; type 2 diabetes; obstructive pneumonia; sinus tachycardia; incomplete right bundle branch block; ventricular septum thickening; left renal cyst; fatty liver; poorly differentiated adenocarcinoma of the right lung (T2bN…
patient485	2021-10-13 10:12:00	Anlotinib	210	162	2021-03-12 14:24:37	2022-11-16 15:07:54	57.8	85	0.7	2.4	86.9	93.8	4.05	4.67	0.35	0.44	Right lung poorly differentiated adenocarcinoma with hilar and mediastinal lymph node metastasis (T4N2M0 stage IIIB) first chemotherapy; lung malignancy; secondary malignancy in hilar lymph nodes; secondary malignancy in mediastinal lymph nodes; right lung obstructive pneumonia; right lung poorly differentiated adenocarcinoma with hilar and mediastinal lymph node metastasis (T4N2M0 stage IIIB); r…
patient486	2020-12-25 10:08:37	Bevacizumab	449	131	2020-12-16 14:08:43	2021-05-05 13:17:34	64	92	1.7	1.9	95.6	104.9	4.3	3.29	0.41	0.35	Right lung poorly differentiated adenocarcinoma T4N3M1a IVa chemotherapy; right pleural effusion; gallbladder stones; prostate calcification; bronchial or lung malignancy; small amount of right pleural effusion; right lung poorly differentiated adenocarcinoma T4N3M1a IVa chemotherapy; prostate calcification; right lung poorly differentiated adenocarcinoma T4N3M1 IVa; lung malignancy; diabetes; pr…
patient487	2020-05-22 16:43:00	Bevacizumab	240	214	2020-05-10 11:24:51	2020-09-04 09:00:33	68.3	64	4.7	4.6	97.8	93.1	4.45	4.51	0.44	0.42	Poorly differentiated adenocarcinoma of the right lung; right pleural effusion; bronchial malignancy
patient488	2019-05-18 07:14:59	Anlotinib	226	33	2019-05-07 10:00:11	2019-07-03 10:11:47	48.6	50.4	15.1	22.6	93.8	102.5	3.36	2.4	0.32	0.25	Poorly differentiated adenocarcinoma of the right lung (T2N3M1b stage IV); gallbladder stones; severe osteoporosis; poorly differentiated adenocarcinoma of the right lung (T2N3M1b stage IV); poorly differentiated adenocarcinoma of the right lung; severe pneumonia; hypertension grade 3 (extremely high risk)
patient489	2019-07-25 10:27:28	Anlotinib	284	175	2019-07-24 13:04:04	2019-10-11 11:33:59	88.7	80	4	4.5	68.3	66.8	5.05	6.56	0.35	0.44	Poorly differentiated adenocarcinoma of the right lung (cT2aN2M0 stage IIIA); malignant tumor of the bronchus or lung; radiation pneumonitis; poorly differentiated adenocarcinoma of the right lung (cT2aN2M0; stage IIIA); poorly differentiated adenocarcinoma of the right lung (cT2aN2M0 stage IIIA); poorly differentiated adenocarcinoma of the right lung (cT2aN2M0; stage IIIA); malignant tumor of th…
patient490	2021-06-03 17:33:00	Anlotinib	127	29	2021-06-01 11:05:34	2021-06-15 18:24:22	67	53.4	4.7	7.9	88.8	83.7	4.29	4.17	0.38	0.35	Poorly differentiated squamous cell carcinoma of the right lung (cT2N2M0 stage IIIA); maintenance chemotherapy for malignant tumors; malignant tumors in the middle lobe of the right lung; chronic hepatitis B; liver metastasis of squamous cell carcinoma of the lung; chronic cholecystitis with gallstones
patient491	2021-08-13 10:08:00	Apatinib	278	229	2021-08-04 18:16:08	2021-11-01 18:34:02	72.1	72	3.6	5.9	92.9	91.2	3.97	4.18	0.37	0.381	Right lung poorly differentiated squamous cell carcinoma (ALK(-); PD-L1: TPS5%; EGFR unknown); malignant tumor immunotherapy; malignant tumor targeted therapy; hyperthyroidism; hypothyroidism; right lung poorly differentiated squamous cell carcinoma (ALK(-); PD-L1: TPS5%; EGFR wild type)
patient492	2020-04-01 09:37:42	Anlotinib	287	198	2020-03-30 19:02:26	2020-04-06 07:37:43	69	79	2.4	6	84.9	83.9	3.66	3.61	0.311	0.303	Targeted therapy for poorly differentiated squamous cell carcinoma of the right lung (T2N2M1b stage IV); lung malignancy; obstructive pneumonia; chronic obstructive pulmonary disease; liver cyst; targeted therapy for malignant tumors; poorly differentiated squamous cell carcinoma of the right upper lung (T2N2M1b stage IV); bacterial pneumonia
patient493	2020-06-06 09:53:34	Bevacizumab	324	228	2020-06-04 10:32:17	2020-06-07 10:12:25	58	56	3.1	2.6	89.7	88.4	2.61	2.84	0.23	0.25	Poorly differentiated carcinoma of the right lung with metastasis to the mediastinum, hilum, right lung, pleura, and axillary lymph nodes; targeted therapy for malignant tumors; lung malignant tumors; secondary malignant tumors of the mediastinum; secondary malignant tumors of the lungs; secondary malignant tumors of the pleura; secondary malignant tumors of the axillary lymph nodes
patient494	2018-07-04 10:25:51	Bevacizumab	394	141	2018-07-02 09:18:46	2018-11-17 14:05:00	65	76.6	1.6	4.3	85.2	90.9	4.58	3.17	0.39	0.29	Right lung poorly differentiated carcinoma with multiple metastases; lung malignancy; lower lobe malignancy; right lung poorly differentiated carcinoma with multiple metastases; bronchial or lung malignancy; type 2 diabetes; right lung poorly differentiated adenocarcinoma with multiple metastases; left lung poorly differentiated adenocarcinoma with multiple metastases; left lung poorly differenti…
patient495	2019-12-17 09:18:02	Anlotinib	215	212	2019-12-14 10:41:43	2019-12-24 09:42:14	65.8	60	8.8	3.2	97.8	94.2	4.09	4.48	0.4	0.42	Large cell neuroendocrine carcinoma of the right lung with metastasis to brain and mediastinal lymph nodes (cT3N2M1 stage IVb); bronchial or lung malignancy; secondary malignancy in the brain; secondary malignancy in the mediastinal lymph nodes; radiation pneumonitis; upper lobe malignancy
patient496	2019-12-24 08:55:28	Bevacizumab	132	104	2019-12-19 11:16:46	2021-02-22 20:50:42	86	93.4	1.7	3.5	85.1	86.8	3.55	4.31	0.3	0.37	Brain metastasis from right lung cancer (EGFR mutation); upper lobe malignant tumor; secondary malignant tumor in the brain; right lung cancer with brain metastasis (EGFR mutation); recurrence of brain metastasis from right lung adenocarcinoma with liver metastasis (rT3N2M1c stage IVB); secondary malignant tumor in the liver; right cerebellar mass resection; intrahepatic bile duct stones; liver c…
patient497	2016-05-13 16:08:18	Apatinib	194	147	2016-04-29 10:06:35	2016-06-08 09:26:43	75	52	2.5	2.5	85.6	85	4.94	4.32	0.42	0.37	Right lung cancer; with intrapulmonary and intracranial metastases (T4N3M1; stage IV)
patient498	2020-07-09 08:49:20	Bevacizumab	221	179	2020-07-08 13:02:54	2020-09-19 09:20:18	45	49	5.4	5	93.3	94.1	4.49	4.61	0.42	0.43	Postoperative chemotherapy for right frontotemporal anaplastic ependymoma; Frontotemporal malignant tumor; Postoperative chemotherapy for right frontotemporal anaplastic ependymoma; Postoperative chemotherapy for right frontotemporal anaplastic ependymoma
patient499	2020-06-24 11:38:23	Bevacizumab	310	203	2020-06-15 11:28:50	2020-12-24 07:07:28	83	84.5	2.3	4.2	91.6	94.4	5.12	5.14	0.47	0.49	Postoperative right frontoparietal glioma; Frontal lobe malignant tumor; Postoperative right frontoparietal glioma; Recurrence of right frontoparietal glioma after surgery; Frontoparietal malignant tumor; Secondary epilepsy
patient500	2019-02-25 08:55:55	Bevacizumab	342	218	2019-02-12 11:09:20	2019-05-29 09:55:35	51.7	46	4.1	3.6	86.6	80.3	4.63	4.51	0.4	0.36	Recurrence of right parietal-occipital anaplastic oligodendroglioma after surgery, WHO grade III; Brain malignancy; Recurrence of right parietal-occipital anaplastic oligodendroglioma after surgery, WHO grade III
patient501	2020-11-26 11:09:18	Anlotinib	443	301	2020-11-21 18:52:42	2020-12-09 16:46:35	40	47.8	4.1	5	90	87.5	3.43	4.08	0.309	0.36	Postoperative recurrence of right thigh liposarcoma with metastasis to both lungs, liver, and groin; right thigh liposarcoma; secondary malignant tumor in the lung; secondary malignant tumor in the liver; secondary malignant tumor in the inguinal lymph nodes; type 2 diabetes; hypertension; postoperative recurrence of right thigh liposarcoma with multiple metastases; systemic extensive secondary m…
patient502	2019-11-28 09:23:38	Sorafenib	208	133	2019-11-27 17:29:04	2019-12-09 09:41:58	62.1	63	6.3	5.5	87.8	85.9	3.93	4.12	0.35	0.35	Moderately differentiated hepatocellular carcinoma on the right side with intrahepatic metastasis; liver malignancy; secondary malignancy of the liver; multiple liver cysts; post-hepatitis cirrhosis; hepatitis B surface antigen carrier; bilateral kidney stones; left lung bullae
patient503	2016-08-30 12:00:43	Apatinib	356	166	2016-08-14 10:59:47	2016-09-07 10:43:49	101	78	4.7	6.7	82.3	83.5	3.45	3.7	0.28	0.31	Right ureteral urothelial carcinoma with lymph node metastasis after surgery; superior vena cava obstruction syndrome; superior vena cava compression syndrome
patient504	2020-08-24 18:29:03	Bevacizumab	94	59	2020-08-18 11:32:29	2020-08-31 09:54:33	70	70	6.8	2.9	89.2	89.4	4.36	4.45	0.39	0.4	Multiple lymph node metastases in the lungs, bones, brain, bilateral hilar and mediastinal areas, and retroperitoneum after right breast cancer surgery; targeted therapy after malignant tumor surgery; breast malignancy; secondary malignant tumors in the lungs; secondary malignant tumors in the bones; secondary malignant tumors in the brain; secondary malignant tumors in the hilar lymph nodes; sec…
patient505	2018-04-30 09:31:28	Apatinib	301	127	2018-04-29 13:04:12	2018-06-25 13:00:41	54	77	3.1	9.2	110.8	109.6	3.05	3.44	0.34	0.38	Right breast cancer with liver and lung metastasis after surgery (triple negative type); breast malignancy; right breast cancer with liver and lung metastasis after resection (triple negative type)
patient506	2021-04-29 12:27:00	Bevacizumab	114	98	2021-04-24 22:59:33	2021-07-02 19:30:20	58	67	1.7	1.4	80.8	88.3	2.87	3.66	0.23	0.32	Postoperative right pelvic ovarian adult granulosa cell tumor (rTxNxM1); targeted therapy after malignant tumor surgery; ovarian malignancy; septic shock; chronic non-atrophic gastritis; multiple gallbladder stones with cholecystitis; maintenance chemotherapy for malignant tumors; targeted therapy for malignant tumors; chemotherapy-related anemia; chronic active hepatitis B; neutropenia
patient507	2018-06-14 11:41:17	Bevacizumab	134	118	2018-06-02 10:50:50	2018-12-09 13:04:41	73	71	4	5.4	94.2	93.4	4.82	5.12	0.45	0.48	Postoperative right temporal lobe glioma; Postoperative right temporal lobe gliosarcoma; Brain malignancy; Postoperative right temporal lobe anaplastic astrocytoma radiotherapy; Postoperative right temporal lobe anaplastic astrocytoma radiotherapy; Postoperative right temporal lobe glioma; Postoperative right temporal lobe anaplastic astrocytoma radiotherapy; Postoperative right temporal lobe ana…
patient508	2021-12-08 08:52:00	Bevacizumab	139	53	2021-12-05 06:51:16	2021-12-15 08:25:19	82	55	11.2	9.4	100.4	98.8	3.95	2.52	0.397	0.25	Right temporal lobe hemorrhage with edema; temporal lobe edema; right temporal lobe gliosis; radiotherapy for malignant tumors; nasopharyngeal malignant tumors after chemoradiotherapy; secondary lung malignant tumors after radiotherapy
patient509	2020-05-13 12:12:33	Bevacizumab	288	193	2020-05-07 10:45:14	2020-10-17 10:26:31	53	60	5.3	4.5	98.9	98.3	2.68	3.45	0.27	0.34	Postoperative radiotherapy for right temporo-parietal-occipital glioblastoma; temporo-parietal-occipital malignant tumor; urinary tract infection; secondary hypothyroidism; postoperative chemotherapy for right temporo-parietal-occipital glioblastoma; after hyperthyroidism treatment; radiation-induced hypothyroidism
patient510	2021-03-15 09:43:00	Bevacizumab	132	155	2021-03-13 08:57:25	2021-04-27 14:08:13	54	70	1.8	2.4	104	102.8	3.24	3.21	0.34	0.33	Moderately differentiated adenocarcinoma of the right ovary; Ovarian malignancy; Thrombosis in the right subclavian vein, axillary vein, and basilic vein; Targeted therapy for malignant tumors; Maintenance chemotherapy for malignant tumors; Moderately differentiated adenocarcinoma of the right ovary with peritoneal effusion (stage IV); Peritoneal effusion; Tumor endocrine therapy
patient511	2020-06-17 10:57:18	Bevacizumab	182	164	2020-06-16 17:11:52	2020-07-29 09:27:53	56.3	53	3.6	1.6	89.6	93.7	3.86	3.35	0.35	0.31	Right ovarian clear cell carcinoma with multiple metastases to the lower abdominal wall and lymph nodes; targeted therapy for malignant tumors; ovarian malignant tumors; secondary malignant tumors of the abdominal wall; secondary malignant tumors of multiple lymph nodes; secondary hypertension; right ovarian clear cell carcinoma with multiple metastases to the lower abdominal wall and lymph nodes…
patient512	2018-04-17 09:36:36	Apatinib	234	61	2018-04-16 13:11:21	2018-04-23 13:20:21	46	53	4.6	7	97.2	92.8	3.62	3.76	0.35	0.35	Right ovarian cancer with multiple metastases to both lungs and lymph nodes; ovarian malignant tumor; ovarian poorly differentiated serous adenocarcinoma stage IV with multiple metastases after comprehensive treatment; ovarian poorly differentiated serous adenocarcinoma stage IVA with multiple metastases after comprehensive treatment; multiple metastases; ovarian poorly differentiated serous aden…
patient513	2017-08-08 16:17:27	Bevacizumab	161	143	2017-07-24 09:37:19	2017-11-22 10:21:51	52	55	5.1	4.9	92.4	89.5	4.46	4.48	0.41	0.4	Postoperative right cingulate gyrus anaplastic glioma (WHO; grade III); Secondary epilepsy; Postoperative chemoradiotherapy for right cingulate gyrus anaplastic glioma (WHO; grade III); Malignant tumor of the brain (excluding lobes and ventricles); Anaplastic astrocytoma; Malignant tumor of the cingulate gyrus; Recurrence of right cingulate gyrus anaplastic astrocytoma after comprehensive treatme…
patient514	2020-05-06 10:01:39	Bevacizumab	317	177	2020-05-05 18:20:31	2020-05-21 13:08:37	120	101	1.7	3.4	105	105.9	3.04	3.06	0.319	0.32	Mixed germ cell tumors in the right testis with metastasis to both lungs and multiple lymph nodes; targeted therapy for malignant tumors; testicular malignant tumors; secondary malignant tumors in the lungs; secondary malignant tumors in multiple lymph nodes; fatty liver; hyperuricemia
patient515	2021-03-31 09:08:00	Bevacizumab	403	203	2021-03-27 08:49:38	2021-05-31 10:13:18	45	45	3.7	2.9	93	93.6	3.71	3.13	0.35	0.29	Right-sided lung cancer with brain and liver metastasis (EGFR21 exon mutation); Bronchial or lung malignant tumor; Secondary malignant tumor in the brain; Secondary malignant tumor in the liver; Secondary malignant tumor in the lung; Secondary malignant tumor in the liver; Targeted treatment of malignant tumors; Secondary malignant tumor in the brain; Right-sided lung adenocarcinoma with brain an…
patient516	2021-01-08 12:31:20	Bevacizumab	240	361	2021-01-08 10:07:59	2021-01-29 17:20:49	64	55	5.4	5.3	92.4	91.7	4.47	4.6	0.41	0.42	Postoperative chemotherapy for diffuse astrocytoma of the right frontal lobe; Malignant tumor of the frontal lobe
patient517	2020-11-18 09:30:07	Bevacizumab	135	120	2020-10-25 13:57:11	2020-11-20 09:48:20	49.9	67	5.4	2	89.6	92.7	3.35	3.42	0.3	0.32	Glioblastoma of the right frontotemporal lobe (WHO grade IV); postoperative radiotherapy for malignant tumors; central fever; hypoproteinemia; small nodules in the right lung; hypocalcemia; hypokalemia; postoperative targeted therapy for malignant tumors; postoperative immunotherapy for malignant tumors; postoperative chemotherapy for malignant tumors; malignant brain tumors; abnormal lung diagno…
patient518	2018-07-05 17:37:35	Bevacizumab	105	128	2018-07-04 10:38:14	2018-07-23 14:52:40	39	37.9	2	2	84.6	81.5	4.28	4.75	0.36	0.39	Glioblastoma in the right insular lobe (WHO grade IV; IDH-1 wild type); Glioblastoma in the right insular lobe (WHO grade IV; IDH-1 wild type) recurred after surgery; Glioblastoma in the right insular lobe (WHO grade IV; IDH-1 wild type) recurred after surgery; Glioblastoma in the right insular lobe (WHO grade IV; IDH-1 wild type) recurred after surgery;
patient519	2020-07-31 09:33:55	Apatinib	316	195	2020-07-29 20:07:55	2020-08-24 14:54:14	50	63	4.8	13.8	97.7	91.5	3.7	4.24	0.362	0.39	Undifferentiated round cell sarcoma of the right thigh with metastasis to both lungs; malignant tumors of connective tissue of the lower limbs; undifferentiated round cell sarcoma of the right thigh after resection; malignant tumors of soft tissue of the lower limbs; secondary malignant tumors of the lungs; undifferentiated round cell sarcoma of the right thigh; chemotherapy for malignant tumors …
patient520	2019-04-25 10:41:24	Bevacizumab	149	267	2019-03-25 08:32:11	2019-04-30 09:32:14	73.8	32.7	4.8	4.4	97.9	99.5	3.29	3.82	0.32	0.38	Right lateral ventricle and thalamic glioma; type 2 diabetes without complications
patient521	2018-06-25 08:58:09	Bevacizumab	166	138	2018-06-20 12:32:05	2018-12-07 10:09:59	75	72.17	7.9	7.9	90.9	89.4	5.17	4.62	0.47	0.41	Moderately differentiated adenocarcinoma of the right colon with liver, lung, and multiple lymph node metastases; Colon malignancy
patient522	2013-05-27 15:53:12	Bevacizumab	270	96	2013-05-16 10:12:53	2013-07-17 11:01:09	84	64	3.6	4.6	86.8	87.8	4.08	3.37	35.4	29.6	Moderately differentiated adenocarcinoma of the right colon (T4bN2bM1b IVb stage); pulmonary infection; intestinal obstruction; intestinal infection; postoperative moderately differentiated adenocarcinoma of the right colon (T4bN2bM1b IVb stage); postoperative moderately differentiated adenocarcinoma of the right colon (T4bN2bM1b IVb stage); right pleural and bilateral lung metastases; secondary …
patient523	2019-08-14 09:34:28	Bevacizumab	210	167	2019-08-13 09:12:47	2019-12-29 13:33:40	57.93	78.3	6.4	9.3	88.2	88.6	4.68	5.35	0.41	0.47	Moderately differentiated adenocarcinoma of the right colon (pT2N0M0 stage I) with multiple lymph node metastases next to the right common iliac artery after surgery; malignant tumor of the ascending colon; secondary malignant tumor of the iliac lymph nodes; multiple lymph node metastases next to the right common iliac artery; moderately differentiated adenocarcinoma of the right colon with multi…
patient524	2020-04-12 11:57:01	Bevacizumab	333	317	2020-04-09 10:00:04	2020-04-14 09:43:21	66	53	1.1	1.6	75.2	78	4.55	4.77	0.34	0.37	Moderately differentiated adenocarcinoma of the right colon (cTxNxM1 stage IV); targeted therapy for malignant tumors; colon malignant tumors; secondary malignant tumors of the liver; secondary malignant tumors of the brain; secondary malignant tumors of the left adrenal gland; secondary malignant tumors of the lung
patient525	2021-01-24 11:11:58	Bevacizumab	153	101	2021-01-23 10:21:25	2021-02-06 11:08:58	72	60.3	6	6.5	94.6	92.5	3.87	3.72	0.37	0.344	Postoperative chemotherapy for poorly differentiated adenocarcinoma of the right colon (pT4N1M1); Postoperative chemotherapy for poorly differentiated adenocarcinoma of the right colon (pT4N1M1); Secondary malignant tumors of the liver; Postoperative chemotherapy for poorly differentiated adenocarcinoma of the right colon (pT4N1M1); Postoperative chemotherapy for poorly differentiated adenocarcin…
patient526	2019-01-23 10:41:32	Bevacizumab	254	231	2019-01-14 12:51:30	2019-02-16 10:00:29	83	68	4	2.5	88	85.3	3.92	3.33	0.35	0.28	Postoperative right-sided mucinous adenocarcinoma (T3N1M0 stage IIIB) with multiple systemic metastases; colon malignancy; right-sided pleural effusion; Postoperative right-sided mucinous adenocarcinoma (T3N1M0; stage IIIB) with multiple systemic metastases
patient527	2021-09-07 09:27:00	Bevacizumab	119	252	2021-09-04 10:49:25	2021-10-07 11:44:52	54	72	3.2	5.1	90.3	94.1	3.21	3.76	0.29	0.35	Targeted therapy after surgery for right colon adenocarcinoma; Malignant tumors of the hepatic flexure of the colon; Postoperative treatment for right colon adenocarcinoma
patient528	2016-06-06 08:49:07	Apatinib	172	134	2016-06-04 11:32:29	2016-08-28 11:31:17	95	51	8.3	9.8	90	91.5	4	2.81	0.36	0.26	Liver metastasis after right-sided colon cancer surgery; Multiple metastases to the liver, lungs, and bones after partial resection of right-sided colon cancer
patient529	2019-04-21 09:29:53	Bevacizumab	311	185	2019-04-19 09:29:50	2019-09-15 11:41:45	62.9	72	2.7	14.4	87.1	101.5	4.8	4.72	0.42	0.48	Postoperative right colon cancer with lung metastasis; Postoperative lung metastasis; Right colon cancer; Postoperative right colon adenocarcinoma with lung metastasis; Colon malignancy; Secondary lung malignancy
patient530	2021-09-06 11:40:00	Bevacizumab	70	68	2021-09-06 09:47:55	2021-10-30 12:35:14	67	73	12.5	13.3	72.3	77.8	5.63	5.27	0.41	0.41	Right colon cancer with lung metastasis after surgery (cTxNxM1 stage IV KRAS wild-type MSS); malignant tumor of the hepatic flexure of the colon; maintenance chemotherapy for malignant tumors; targeted therapy for malignant tumors; liver cirrhosis; hypersplenism; multiple ulcers of the gastric fundus (stage A2); nature of solid nodules in both lungs to be determined; secondary malignant tumors in…
patient531	2019-06-27 08:48:37	Bevacizumab	303	264	2019-06-26 14:01:13	2019-07-17 11:38:07	75.33	80	8.8	6.2	84.2	83	6.28	5.69	0.53	0.47	Metastasis to both lungs, abdominal cavity and cervical lymph nodes after right hemicolectomy; colon malignancy; hypertension grade 3 (very high risk group); bilateral renal cysts; intrahepatic bile duct dilatation; secondary malignancy in the lungs; secondary malignancy in the abdominal lymph nodes; secondary malignancy in the cervical lymph nodes; hypertension grade 3; very high risk group; mal…
patient532	2020-12-16 07:59:50	Bevacizumab	249	76	2020-12-11 09:23:54	2021-01-12 13:28:27	74	62	4	4.2	96.5	98.5	4	3.41	0.39	0.34	Squamous cell carcinoma of vaginal apex (stage IVA); vaginal malignancy; post-radio hysterectomy; post-sigmoid colon replacement; nodular goiter; left apical pleural nodule; post-operative recurrence of vaginal cancer (FIGO stage rIV); post-operative targeted therapy for malignant tumors; bone marrow suppression after chemoradiotherapy (grade II); post-operative recurrence of vaginal cancer (FIGO…
patient533	2020-09-09 07:39:28	Bevacizumab	423	150	2020-09-08 11:26:06	2022-03-18 08:20:36	85	80	4.6	4.3	72.3	93.3	4.8	4.75	0.35	0.44	Postoperative chemotherapy for moderately differentiated adenocarcinoma of the sigmoid colon; Postoperative chemotherapy for moderately differentiated adenocarcinoma of the sigmoid colon; Postoperative chemotherapy for moderately differentiated adenocarcinoma of the sigmoid colon (PT3N1M0 stage IIIa); Postoperative chemotherapy for moderately differentiated adenocarcinoma of the sigmoid colon (PT…
patient534	2020-10-24 10:54:10	Bevacizumab	443	199	2020-10-24 10:50:20	2021-03-20 10:46:22	66	83.5	4.9	8.3	70	88.4	3.87	3.89	0.27	0.34	Chemotherapy after surgery for moderately differentiated adenocarcinoma of the sigmoid colon; Postoperative chemotherapy for moderately differentiated adenocarcinoma of the sigmoid colon; Postoperative chemotherapy for malignant tumors of the sigmoid colon; Postoperative malignant tumors of the sigmoid colon; Multiple colon polyps; Chemotherapy for malignant tumors after surgery; Malignant tumors…
patient535	2018-04-06 10:27:54	Bevacizumab	161	270	2018-03-06 12:21:18	2018-04-08 10:06:25	58	38	6	4	91.8	91.1	4.28	2.92	0.39	0.27	Postoperative recurrence of moderately differentiated adenocarcinoma of the sigmoid colon (pT4aN1aM1b stage IVb); Malignant tumor of the sigmoid colon; Postoperative recurrence of moderately differentiated adenocarcinoma of the sigmoid colon (T4aN1aM1b stage IVb)
patient536	2020-07-26 08:57:36	Bevacizumab	253	94	2020-07-20 15:24:10	2020-10-19 10:15:40	86	82	1.4	8	92.3	95	4.44	3.77	0.41	0.36	Second chemotherapy after surgery for moderately differentiated adenocarcinoma of the sigmoid colon; moderately differentiated adenocarcinoma of the sigmoid colon (pT4N1M1); third chemotherapy after surgery for moderately differentiated adenocarcinoma of the sigmoid colon; moderately differentiated adenocarcinoma of the sigmoid colon (pT4N1M1); multiple metastases in the liver; the nature of the …
patient537	2018-05-02 10:56:21	Bevacizumab	78	44	2018-04-29 13:07:43	2018-05-12 11:37:21	50	38	5.9	2.4	88.7	89.8	3	2.44	0.27	0.22	Postoperative moderately differentiated adenocarcinoma of the sigmoid colon; Postoperative moderately differentiated adenocarcinoma of the rectum; Postoperative moderately differentiated adenocarcinoma of the ascending colon; Postoperative small intestinal tumor resection; Postoperative descending colostomy; Postoperative small intestinal fistula; Deep vein thrombosis of the right lower limb; Mal…
patient538	2018-06-05 11:15:32	Bevacizumab	282	224	2018-06-02 07:23:58	2018-07-27 09:54:58	64	67.2	3.6	4.4	100.9	96.9	3.42	3.83	0.35	0.37	Postoperative moderately differentiated adenocarcinoma of the sigmoid colon (pT4aN3M1 IVb); Colon malignancy; Liver metastasis; Gallbladder polyp; Left renal cyst; Postoperative moderately differentiated adenocarcinoma of the sigmoid colon (pT4aN3M1 IVb); Postoperative moderately differentiated adenocarcinoma of the sigmoid colon with liver metastasis (pT4aN3M1 IVB); Sigmoid colon malignancy; Tra…
patient539	2018-04-11 07:04:50	Bevacizumab	218	217	2018-01-09 11:10:49	2018-05-08 12:44:36	67.6	50	4.1	4.1	81.2	78.4	4.69	4.67	0.38	0.37	Moderately differentiated adenocarcinoma of sigmoid colon with liver and lung metastasis after surgery; malignant tumor of sigmoid colon; moderately differentiated adenocarcinoma of sigmoid colon with liver metastasis after surgery; malignant tumor of colon; moderately differentiated adenocarcinoma of sigmoid colon with liver and lung metastasis after surgery; moderately differentiated adenocarci…
patient540	2020-10-20 09:58:53	Bevacizumab	190	192	2020-10-18 13:30:03	2021-04-09 06:40:43	65.3	71	5.2	7.7	85.6	89.1	4.25	4.23	0.36	0.38	Moderately differentiated adenocarcinoma of the sigmoid colon with lung and brain metastases (stage IV, KRAS mutation); targeted therapy after surgery for malignant tumors; malignant tumors of the sigmoid colon; secondary malignant tumors of the lung; secondary malignant tumors of the brain; postoperative lung metastases of sigmoid colon cancer; moderately differentiated adenocarcinoma of the sig…
patient541	2020-07-24 09:30:02	Bevacizumab	211	117	2020-07-15 11:01:06	2021-09-24 10:31:30	68	90	3.1	3.7	97.3	104	4.5	4	0.44	0.42	moderately differentiated adenocarcinoma of the sigmoid colon; secondary malignant tumors of the liver; postoperative chemotherapy for moderately differentiated adenocarcinoma of the sigmoid colon; type 2 diabetes; postoperative chemotherapy for moderately differentiated adenocarcinoma of the sigmoid colon; chemotherapy for malignant tumors after surgery; moderately differentiated adenocarcinoma …
patient542	2019-07-01 09:31:57	Bevacizumab	172	99	2019-06-30 14:21:22	2019-11-22 12:15:30	52	47	3.4	5.6	92.1	99.7	3.53	3.67	0.33	0.37	Moderately differentiated adenocarcinoma of the sigmoid colon (PT4N1M1; Stage IV); Colon malignancy; Colostomy status; Postoperative chemotherapy for moderately differentiated adenocarcinoma of the sigmoid colon (pT4N1M1 Stage IV); Malignancy of the sigmoid colon; Colostomy status of the descending colon; Postoperative moderately differentiated adenocarcinoma of the sigmoid colon (pT4N1M1 Stage I…
patient543	2021-07-03 09:49:00	Bevacizumab	266	250	2021-07-02 10:35:01	2021-07-17 09:58:34	84	73.2	7.3	9.6	85.5	83	4.35	4.6	0.37	0.38	Postoperative chemotherapy for moderately differentiated adenocarcinoma of the sigmoid colon (pT3N2bM1 stage IV); targeted therapy for malignant tumors; postoperative chemotherapy for malignant tumors of the sigmoid colon; postoperative chemotherapy for malignant tumors; moderately differentiated adenocarcinoma of the sigmoid colon (pT3N1M0 stage IIIB); rectal polyps
patient544	2020-05-27 09:57:51	Bevacizumab	240	171	2020-05-25 21:31:44	2020-11-25 19:22:42	98	81	6.1	3	79.5	92	3.91	3.71	0.311	0.341	Moderately differentiated adenocarcinoma of the sigmoid colon (cT4N0M1b stage IVB); maintenance chemotherapy for malignant tumors; hepatitis B virus carriers; inflammation of the right middle lobe of the lung; small nodules in the left lung; moderately differentiated adenocarcinoma of the sigmoid colon with multiple liver metastases (cT4N0M1b stage IVB); colon malignancy; secondary malignant tumo…
patient545	2020-03-27 11:06:25	Bevacizumab	360	56	2020-03-26 10:32:33	2020-06-02 13:54:30	42	22.7	1.9	5.6	91	86.9	3.11	1.91	0.28	0.17	Recurrence of moderately differentiated squamous cell carcinoma of sigmoid colon after surgery and chemotherapy; sigmoid colon malignancy; colostomy status; recurrence of moderately differentiated squamous cell carcinoma of sigmoid colon after chemoradiotherapy; severe anemia; electrolyte imbalance; hypoproteinemia; low intestinal obstruction; abdominal infection; metabolic acidosis; respiratory …
patient546	2018-05-03 09:03:54	Bevacizumab	188	190	2018-04-12 10:30:15	2018-05-03 09:37:28	109.6	112.2	4.3	4.2	81.7	83.5	4.98	4.74	0.41	0.4	Postoperative recurrence of signet ring cell carcinoma of sigmoid colon; Colon malignant tumor; Massive ascites; Sigmoid colon malignant tumor; Postoperative recurrence of signet ring cell carcinoma of sigmoid colon
patient547	2020-06-05 11:43:18	Bevacizumab	243	213	2020-06-02 14:14:17	2020-06-30 13:07:19	63	67	7.7	4.9	95.2	95.7	4.6	4.17	0.44	0.4	Sigmoid colon adenocarcinoma with liver and neck metastasis after adjuvant chemotherapy (stage IV RAS wild-type BRAF wild-type MSS); targeted therapy for malignant tumors; colon malignancies; secondary malignancies of the liver; secondary malignancies of the neck; chronic hepatitis B; chronic active hepatitis B
patient548	2020-08-01 09:21:10	Bevacizumab	218	300	2020-07-31 14:04:24	2020-10-04 18:04:17	66	64	2.8	4.4	91.9	94.8	4.08	3.82	0.38	0.363	Sigmoid colon adenocarcinoma (pT3N2M1b IVB stage); targeted therapy for malignant tumors; malignant tumors of the sigmoid colon; left ventricular hypertrophy; type 2 diabetes; postoperative sigmoid colon adenocarcinoma with liver metastasis (pT3N2M1b IVB stage); secondary malignant tumors of the liver; pulmonary nodules: nature to be determined; postoperative progression of sigmoid colon adenocar…
patient549	2019-02-18 10:03:35	Bevacizumab	163	136	2019-02-15 11:29:57	2020-09-14 13:11:06	81	80	4.2	6.5	86.8	95.6	4.84	4.3	0.42	0.41	Well-to-moderately differentiated adenocarcinoma of the sigmoid colon; malignant tumor of the sigmoid colon; postoperative well-to-moderately differentiated adenocarcinoma of the sigmoid colon; malignant tumor of the colon; postoperative well-to-moderately differentiated adenocarcinoma of the sigmoid colon with intrahepatic metastasis (stage IV); postoperative well-to-moderately differentiated ad…
patient550	2021-10-01 09:23:00	Bevacizumab	71	53	2021-09-28 10:51:44	2021-11-17 08:21:15	73.5	75	2.7	3	98.3	100	3.45	2.69	0.34	0.27	Liver metastasis of malignant tumor of sigmoid colon; malignant tumor of sigmoid colon; liver S4b metastatic carcinoma (intestinal adenocarcinoma); liver S2 hemangioma; tinea cruris; tinea pedis; targeted therapy for malignant tumor after surgery; chemotherapy for malignant tumor after surgery; moderately differentiated adenocarcinoma of sigmoid colon (pT3N0M1a; stage IV A) after surgery; mild an…
patient551	2020-03-14 12:08:08	Bevacizumab	113	111	2020-03-11 09:44:18	2020-09-18 07:10:41	88	87	11	3.8	105	100.7	3	3.45	0.32	0.347	Chemotherapy for recurrence of malignant tumors of sigmoid colon; recurrence of malignant tumors of sigmoid colon; chemotherapy after surgery for malignant tumors of sigmoid colon; recurrence of malignant tumors of sigmoid colon after surgery; chemotherapy after surgery for sigmoid colon cancer; sigmoid colon cancer; surgery for malignant tumors of sigmoid colon; chemotherapy for recurrence of ma…
patient552	2023-01-17 11:03:00	Bevacizumab	260	206	2023-01-14 11:45:08	2023-01-31 08:10:16	92	95	3.9	1.7	95.2	91.6	3.94	3.35	0.38	0.31	malignant neoplasms of the sigmoid colon; colon cancer with bleeding; chemotherapy for malignant neoplasms before surgery; secondary malignant neoplasms of the liver; thyroid nodules; liver cysts; gastric polyps; colon bleeding; diarrhea; nontoxic multiple thyroid nodules
patient553	2022-09-18 08:22:00	Sunitinib	236	17	2022-09-15 08:54:12	2022-09-24 19:45:10	227	125	5.7	10.4	98.1	83.7	2.63	1.78	0.26	14.9	Sigmoid colon malignancy; abdominal infection; postoperative ileal surgery; pelvic mass; liver mass; muscle mass; moderate anemia; hydronephrosis with ureteral stenosis; postoperative ureteral stenting; increased serum creatinine; hyperuricemia; abnormal lung diagnostic imaging; pneumonia
patient554	2022-03-01 07:45:00	Bevacizumab	292	195	2022-02-24 09:39:51	2022-03-24 09:34:05	86.5	87.5	10.8	6.9	85.9	87.7	4.9	4.63	0.42	0.41	malignant tumor of sigmoid colon; targeted therapy before surgery for malignant tumor; type 2 diabetes; hepatitis B surface antigen carrier; secondary malignant tumor of liver; chemotherapy before surgery for malignant tumor; malignant tumor of colon; chemotherapy before surgery for malignant tumor
patient555	2018-06-27 10:39:34	Bevacizumab	387	112	2018-06-26 11:32:10	2018-11-19 11:34:14	79	59	4.9	13.1	84.9	104.3	5.17	4.19	0.44	0.44	Poorly differentiated adenocarcinoma of the sigmoid colon with liver metastasis (RAS wild type); Secondary malignant tumor of the liver; Poorly differentiated adenocarcinoma of the sigmoid colon with liver metastasis (RAS wild type); Malignant tumor of the colon; Malignant tumor of the sigmoid colon; Adenocarcinoma of the sigmoid colon with liver metastasis (RAS wild type); Adenocarcinoma of the …
patient556	2021-01-26 09:03:40	Bevacizumab	248	214	2021-01-25 11:45:56	2021-03-23 09:51:38	74	79	1.8	2.9	95.4	95.9	3.67	3.62	0.35	0.35	Chemotherapy for liver metastasis after surgery of sigmoid colon cancer; Postoperative moderately differentiated adenocarcinoma of the sigmoid colon; Secondary malignant tumors of the liver; Type 2 diabetes; Chemotherapy for postoperative moderately differentiated adenocarcinoma of the sigmoid colon; Chemotherapy for malignant tumors after surgery; Postoperative embolization of secondary malignan…
patient557	2020-12-12 10:43:21	Bevacizumab	241	94	2020-12-08 09:27:32	2020-12-17 09:58:50	72	58	7	2.8	89.2	89.6	4.27	3.46	0.38	0.31	Multiple metastases after surgery for sigmoid colon cancer; secondary malignant tumors in multiple lymph nodes; secondary malignant tumors in the lungs; secondary malignant tumors in the trunk bones; inflammatory polyps at the anastomotic site
patient558	2021-01-16 09:50:25	Bevacizumab	267	258	2021-01-15 19:25:48	2021-01-28 09:28:42	62.8	65	2.7	5	94.2	96.1	4.28	3.97	0.4	0.382	Postoperative sigmoid cancer with metastasis to mediastinal lymph nodes and lungs (KRAS wild-type MSS); chemotherapy for malignant tumors after surgery; postoperative sigmoid cancer; secondary malignant tumors in mediastinal lymph nodes; postoperative sigmoid cancer with metastasis to mediastinal lymph nodes and lungs (KRAS wild-type MSS); sigmoid colon malignant tumors; secondary malignant tumor…
patient559	2018-12-03 11:34:41	Bevacizumab	104	20	2017-04-06 10:05:09	2020-05-09 11:23:46	46	65	3.7	3.5	102.2	97.5	2.28	2.01	0.23	0.2	Postoperative sigmoid colon cancer (pT4N2M0 stage IIIc); recurrence with liver, lung, and bone metastases; postoperative right hip replacement; recurrence of postoperative sigmoid colon cancer with liver, lung, and bone metastases (cTxNxM1b stage Ⅳb); after palliative radiotherapy of L3 vertebra; recurrence of postoperative sigmoid colon cancer with liver, lung, and bone metastases (cTxNxM1b stag…
patient560	2019-03-20 08:33:42	Bevacizumab	280	237	2019-03-18 11:23:59	2019-04-02 10:53:36	50	60.96	4.3	2.9	92.5	91.3	4.24	3.78	0.39	0.35	Sigmoid colon cancer with peritoneal metastasis (pT4aN1bM1c IVC stage); Sigmoid colon malignancy; Sigmoid colon cancer with peritoneal metastasis (PT4aN1bM1c IVC stage)
patient561	2019-12-10 11:15:02	Bevacizumab	239	121	2019-11-30 09:06:14	2021-06-29 17:00:48	53.9	63.8	10	2.2	93.2	105.2	4.29	2.51	0.4	0.26	Sigmoid colon cancer with multiple metastases to the liver and lungs, and invasion of the stomach (T4BN2aM1b; stage IVB; sigmoid colon malignant tumor; secondary malignant tumor of the liver; secondary malignant tumor of the lung; secondary malignant tumor of the stomach; type 2 diabetes; sigmoid colon cancer with multiple metastases to the liver and lungs, and invasion of the stomach (T4BN2aM1b;…
patient562	2022-10-20 08:52:00	Bevacizumab	191	173	2022-10-18 17:22:30	2022-11-14 16:23:47	117	114	2.6	4.4	95.2	93.6	4.15	4.38	0.4	0.41	Hepatitis B cirrhosis; postoperative immunotherapy for malignant tumors; chronic hepatitis B; renal insufficiency; kidney stones; abnormal lung diagnostic imaging; liver malignancies; lung space-occupying lesions
patient563	2020-04-16 10:05:01	Sunitinib	243	331	2020-04-01 10:06:42	2020-04-19 10:07:04	46	53.7	5.7	2.5	83.4	85.4	5.31	5.08	0.44	0.43	Hereditary leiomyomatosis and renal cell carcinoma syndrome; hereditary leiomyomatosis; type 2 papillary renal cell carcinoma with liver, lung, adrenal gland, bone, and multiple lymph node metastases; secondary malignancies in multiple lymph nodes; secondary malignancies in the liver; secondary malignancies in the lungs; secondary malignancies in the bones; post-hysterectomy; bilateral breast fib…
patient564	2021-12-23 10:30:00	Sorafenib	278	155	2021-12-22 09:44:27	2023-03-22 12:01:25	61	54	9.5	7.2	91.8	96.1	4.04	4.31	0.37	0.41	Graft-versus-host reaction (oral); acute myeloid leukemia (CEBPA, FLT3-ITD, TET2 gene mutations); after allogeneic hematopoietic stem cell transplantation; supportive care for malignant tumors; acute myeloid leukemia; hematopoietic stem cell transplantation status
patient565	2022-01-18 08:47:00	Sorafenib	158	32	2022-01-07 08:50:02	2022-08-20 09:39:38	61	228	4.2	3.3	90.2	91.8	2.75	3.4	0.25	0.31	Follow-up examination after transplantation; secondary malignant tumors of the liver; personal history of malignant tumors of the liver; hepatitis B surface antigen carriers; hypertension; post-thyroidectomy; prostatic hyperplasia; kidney stones; simple renal cysts; targeted therapy for malignant tumors; hepatocellular carcinoma; secondary malignant tumors of the lungs; liver transplant status; c…
patient566	2022-06-11 09:00:00	Sunitinib	315	161	2022-06-10 19:58:36	2022-06-23 08:19:50	118	87	2.5	4.8	90.5	92.8	2.63	3.33	0.24	0.31	Pancreatic neuroendocrine tumors; Insulinoma; Hypoglycemia
patient567	2021-06-14 10:54:00	Apatinib	203	191	2021-06-10 12:36:26	2021-06-15 09:24:24	40	32	33.5	25.5	62.9	68.1	3.07	3.61	0.19	0.25	Keratinizing squamous cell carcinoma of the pancreas (moderately differentiated); malignant tumor of the head of the pancreas; multiple liver metastases; abdominal infection; post-pancreaticoduodenectomy; left pleural effusion; bilateral pneumonia
patient568	2023-07-30 08:15:00	Bevacizumab	270	370	2023-07-26 08:27:30	2023-08-01 07:01:22	61	65	39.6	23.1	98.2	100	3.25	3.53	0.32	0.35	Pancreatic malignancy; abdominal aortic aneurysm; rupture not mentioned; coronary artery disease; hypertension; hyperlipidemia; liver dysfunction
patient569	2022-03-28 09:40:00	Nintedanib	308	318	2022-03-18 14:29:55	2022-05-28 11:31:42	49	49	3.8	2.6	86.1	86.5	4.89	4.66	0.42	0.4	Pancreatic ductal adenocarcinoma; Diabetes mellitus; Malnutrition
patient570	2023-03-05 12:15:00	Ranibizumab	242	245	2023-02-08 19:00:28	2023-06-07 11:08:00	38	59	10.5	9.4	92.3	95.4	3.92	4.54	0.36	0.43	Pancreatic ductal adenocarcinoma; Diabetes mellitus; Hypertension
patient571	2019-09-21 10:04:24	Anlotinib	115	86	2019-09-20 11:47:50	2019-10-11 12:56:21	61.38	78.53	2.7	3.8	68.5	67.3	4.09	4.43	0.28	0.3	Postoperative recurrence of pancreatic cancer with multiple lymph node metastases; pancreatic malignant tumors; secondary malignant tumors of multiple lymph nodes; coronary artery atherosclerotic heart disease; type 2 diabetes; liver cysts; prostatic hyperplasia
patient572	2019-04-12 11:50:07	Ramucirumab	386	372	2019-04-11 10:17:00	2019-04-19 10:36:51	68.1	58.65	7.7	4.2	78	76	3.69	4.09	0.29	0.31	Recurrence of pancreatic cancer after surgery; liver metastasis after surgery
patient573	2019-06-17 10:36:53	Bevacizumab	155	71	2019-06-16 09:33:26	2019-07-25 18:09:07	40	26	8	24.9	93.6	84.5	2.81	3.8	0.26	0.32	Retroperitoneal lymph node metastasis after pancreatic cancer surgery; secondary malignant tumors of retroperitoneal lymph nodes; pancreatic malignancies; retroperitoneal lymph node metastasis after pancreatic adenocarcinoma surgery; gastrointestinal bleeding
patient574	2020-08-05 11:32:17	Apatinib	209	161	2020-07-26 10:03:03	2020-09-11 10:38:39	113.8	97	3.7	4.6	95.3	95.3	3.19	3.43	0.3	0.33	Pancreatic cancer with bilateral lung metastasis; pancreatic neck malignant tumor; secondary lung malignant tumor; personal history of esophageal malignant tumor; grade 3 hypertension; coronary atherosclerotic heart disease; post-PCI; hypothyroidism; artificial hip joint; coronary atherosclerotic heart disease; post-PCI
patient575	2018-08-29 08:39:02	Apatinib	328	245	2018-08-28 08:32:01	2018-09-01 10:25:31	40	26.9	14.9	11.2	88.3	88.1	4.43	4.19	0.39	0.37	Pancreatic cancer with lung metastasis; secondary lung malignancy; large left pleural effusion
patient576	2017-12-21 08:24:30	Apatinib	82	160	2017-12-17 10:12:35	2017-12-24 11:22:09	38.2	53	12.9	18.8	108.1	108	2.71	3.24	0.29	0.35	Pancreatic cancer; Malignant tumor of the head of pancreas
patient577	2018-05-24 09:19:42	Apatinib	209	340	2018-05-17 13:59:58	2018-05-29 09:50:27	48	59	9.1	7.8	98.9	97.5	3.64	4.08	0.36	0.4	Moderately differentiated adenocarcinoma of the pancreatic tail with liver and kidney metastasis; Malignant tumor of the pancreatic tail
patient578	2023-06-28 09:25:00	Bevacizumab	134	154	2023-06-14 09:26:51	2023-06-29 08:45:44	51	47	2.4	2	86.7	83.9	3.08	2.85	0.27	0.24	Malignant tumors of the pancreatic head, neck, and body; secondary malignant tumors of the abdominal cavity; pain; malignant ascites; pelvic effusion; chronic cholecystitis; moderate anemia; type 2 diabetes mellitus; nutritional risk; hypoproteinemia
patient579	2022-11-11 10:18:00	Sorafenib	266	201	2022-11-05 09:30:36	2023-08-21 07:34:42	89	56	2.8	1.8	100.6	101.4	3.35	2.82	0.34	0.29	Secondary malignant tumors in axillary lymph nodes; targeted therapy after malignant tumor surgery; malignant tumors in the thyroid gland; simple renal cysts; liver cysts; prostatic hyperplasia; simple liver cysts; targeted therapy for malignant tumors; secondary malignant tumors in the lungs; multiple malignant tumors in the thyroid gland; hypokalemia; mild anemia
patient580	2018-06-16 11:14:31	Apatinib	298	227	2018-06-13 09:44:41	2018-09-12 09:27:55	93	76.9	4.6	12.6	89.1	97.1	4.33	3.79	0.39	0.37	Laryngeal cancer with bilateral cervical lymph node metastasis (T4N2M0 stage IV) after radiotherapy; Laryngeal malignant tumor; Bilateral kidney stones after stent placement; Bilateral renal cysts; Hypopharyngeal malignant tumor
patient581	2019-04-30 12:34:59	Anlotinib	359	378	2019-04-25 11:35:11	2019-05-04 10:24:32	84	73	11.3	7.6	69.2	71.2	4.68	4.76	0.32	0.34	Angiosarcoma; Postoperative chemoradiotherapy for cervical cancer
patient582	2019-10-16 09:56:30	Anlotinib	221	226	2019-10-15 10:03:00	2019-10-25 08:51:33	79	84	3.5	5.6	88.6	83.8	4.21	4.8	0.37	0.4	Postoperative recurrence of undifferentiated pleomorphic sarcoma of the thoracic spine with right adrenal gland metastasis; connective tissue and soft tissue malignant tumors; secondary adrenal gland malignant tumors
patient583	2023-06-08 10:36:00	Anlotinib	173	74	2023-06-08 07:07:03	2023-08-23 19:36:02	59	49	1.7	6.4	83.6	84.4	3.84	4.62	0.32	0.39	Secondary malignant tumors of the thoracic spine; malignant tumors of the left upper lobe of the lung; pleural effusion; pericardial effusion (non-inflammatory); chemotherapy for malignant tumors before surgery; mediastinal lymphadenopathy; electrolyte imbalance; moderate anemia; hypoproteinemia; postoperative radiotherapy for malignant tumors; postoperative targeted therapy for malignant tumors;…
patient584	2021-05-17 11:34:00	Anlotinib	165	197	2021-05-15 10:41:05	2021-05-20 10:46:15	69.4	77	12.1	10	95.7	95.7	4.85	5.08	0.46	0.49	Left thoracic metastasis of thymoma; B2 thymoma (Masaoka stage IIIA) after extended resection; left upper lung wedge resection; myasthenia gravis (ocular muscle type); hepatitis B virus carrier; B2 thymoma (Masaoka stage ⅢA) after extended resection; secondary malignant tumor in the mediastinum; left upper lung wedge resection; myasthenia gravis; ocular muscle type; B2 thymoma (Masaoka stage ⅢA) …
patient585	2021-03-11 11:00:00	Apatinib	80	125	2021-03-09 09:30:38	2022-05-15 09:37:01	66	61	3.1	2.7	109	94.7	3.34	4.3	0.36	0.41	Thymoma with pleural metastasis; Type B3; Pleural malignancy; Myasthenia gravis; Moderate systemic type; Targeted therapy for malignant tumors; Thymic malignancy; Secondary malignancy of the pleura; Hydrocephalus; Follow-up medical treatment; Others specifying surgery
patient586	2021-02-25 10:19:56	Apatinib	365	178	2021-02-19 09:13:28	2021-04-16 09:08:28	69	58	3.2	4.7	94.5	94.3	4.18	4.05	0.4	0.38	Thymoma; Type B3; Malignant thymic tumor; Right pleural effusion
patient587	2021-07-20 10:59:00	Anlotinib	228	343	2021-07-12 11:39:25	2022-03-23 08:28:25	59	56	2.3	2.2	93.2	87.5	3.25	3.28	0.3	0.29	Postoperative thymic squamous cell carcinoma; postoperative immunotherapy for tumors; thymic malignant tumors; chemotherapy for malignant tumors after surgery; secondary malignant tumors of the lung; moderate anemia
patient588	2020-10-15 10:48:47	Apatinib	130	445	2020-10-12 09:30:45	2020-12-14 09:56:27	53	59	6.7	8	99.7	98.8	3.54	3.38	0.35	0.33	Moderately differentiated squamous cell carcinoma of the lower thoracic esophagus with thoracic and abdominal lymph node metastasis (UT4N3Mx); esophageal malignancies; secondary malignancies of intrathoracic lymph nodes; secondary malignancies of intraabdominal lymph nodes; targeted therapy for malignant tumors
patient589	2018-09-07 16:06:50	Apatinib	286	195	2018-09-05 10:13:07	2018-10-07 09:47:11	69.4	80	4.8	9.3	91.1	91.6	4.6	4.41	0.42	0.4	Squamous cell carcinoma of the lower thoracic esophagus with left upper mediastinal lymph node metastasis (cT1N1M0 stage II); Esophageal malignancy; Squamous cell carcinoma of the lower thoracic esophagus with left upper mediastinal lymph node metastasis (cT1N1M0 stage II); Squamous cell carcinoma of the lower thoracic esophagus (cT1N1M0 stage II) with left upper mediastinal lymph node metastasis…
patient590	2019-04-15 09:13:44	Anlotinib	378	345	2019-04-14 10:07:37	2019-05-14 10:18:24	59.29	67.8	9.4	4.9	75.6	73.4	4.67	5.16	0.35	0.38	Postoperative poorly differentiated squamous cell carcinoma of the upper thoracic region (T3N3M1 stage IVa); malignant tumor of the esophagus in the chest; arrhythmia: atrial premature beats; right renal cyst; bilateral pleural effusion; severe osteoporosis
patient591	2020-04-04 17:13:16	Anlotinib	478	321	2020-04-02 09:08:24	2020-04-07 10:10:08	58	59	2.5	2.2	95.3	93.5	4	4.13	0.38	0.39	Pleural mesothelioma with extensive peritoneal metastasis; Pleural mesothelioma; Secondary peritoneal malignant tumor; Ascites
patient592	2023-03-10 08:28:00	Bevacizumab	402	319	2023-02-26 13:18:01	2023-03-12 06:03:49	49	57	3	2.4	88.5	86.6	4.45	3.87	0.39	0.34	Pleural mesothelioma; Secondary malignant tumor of retroperitoneal lymph nodes; Secondary malignant tumor of splenic lymph nodes; Secondary malignant tumor of liver; Malignant pleural effusion; Hepatitis B surface antigen carrier
patient593	2019-12-24 10:27:25	Anlotinib	235	152	2019-12-20 10:38:44	2020-01-09 10:44:52	74	58	4	3	99.2	95.7	3.56	3.45	0.35	0.33	Postoperative moderately differentiated squamous cell carcinoma of the lower esophagus (cT4bN0M0 stage IIIA); intercostal neuralgia; gallbladder polyps
patient594	2023-08-08 10:52:00	Anlotinib	231	161	2023-08-08 09:17:35	2023-08-17 07:51:50	95	77	5.2	11.9	91	89.9	3.99	3.57	0.36	0.32	Malignant tumors of thoracic connective tissue; nontoxic multinodular goiter; lacunar cerebral infarction; type 2 diabetes mellitus; occasional premature atrioventricular contractions; prostatic hyperplasia; simple renal cyst; gallbladder polyps
patient595	2018-06-08 09:58:08	Bevacizumab	295	159	2018-06-03 12:27:32	2019-07-03 11:36:20	66	70.74	3.3	4.6	86.5	90.9	4.74	4.63	0.41	0.42	Postoperative recurrence of astrocytoma (WHO grade II); brain malignant tumor; right kidney stone; postoperative recurrence of astrocytoma (WHO grade II); postoperative review of astrocytoma (WHO grade II); hyperuricemia; hypercholesterolemia; postoperative review of astrocytoma (WHO grade II); hyperlipidemia; maintenance chemotherapy for malignant tumors; frontotemporal and parietal malignant tu…
patient596	2021-09-16 16:08:00	Aflibercept	63	176	2021-08-24 15:04:19	2021-09-20 13:00:05	35	23	90.1	17.8	90	95.2	3.8	3.34	0.34	0.32	Neonatal respiratory distress syndrome; neonatal sepsis; neonatal pneumonia; mild neonatal asphyxia; intracranial hemorrhage; premature infants; extremely low birth weight infants; neonatal anemia; patent ductus arteriosus; atrial septal aneurysm and defect (left-to-right shunt); massive tricuspid valve regurgitation; pulmonary hypertension; coagulopathy; small twins; necrotizing enterocolitis of…
patient597	2022-08-24 09:13:00	Nintedanib	252	226	2022-08-23 13:15:45	2022-08-31 08:55:43	135	85	8.4	3.3	101.2	105.7	5.03	5.09	0.51	0.54	Cardiomegaly; tricuspid regurgitation; acute exacerbation of chronic heart failure; atrial tachycardia; severe pulmonary hypertension; systemic sclerosis; systemic sclerosis lung disease; lung infection; renal insufficiency; hepatic insufficiency; elevated CEA; hypertension; pleural effusion; gallstones; nontoxic multinodular goiter; breast cysts; breast hyperplasia; intramural leiomyoma of the u…
patient598	2012-04-28 11:33:36	Bevacizumab	413	267	2012-04-27 09:35:58	2012-08-13 08:59:49	91	99	6	1.8	92	99.6	3.56	2.74	32.8	27.3	Small cell lung cancer with multiple metastases throughout the body (extensive stage); small cell lung cancer with multiple metastases throughout the body (extensive stage); obstructive pneumonia of the left lung; small cell lung cancer with multiple metastases throughout the body (extensive stage)
patient599	2020-03-18 11:53:58	Anlotinib	276	319	2020-03-16 11:58:36	2020-04-01 09:33:13	73	74	6	5.4	98	93.7	4.05	3.99	0.4	0.37	Small cell lung cancer with intrapulmonary and brain metastases after radiotherapy (extensive stage); maintenance chemotherapy for malignant tumors; lung malignancies; secondary malignancies of the lungs; secondary malignancies of the brain
patient600	2021-08-23 09:47:00	Anlotinib	235	250	2021-08-22 07:03:58	2021-08-24 19:58:14	65	52.8	3.2	3.9	99.7	101	3.34	2.99	0.33	0.3	Small cell lung cancer with multiple metastases to hilar, mediastinal lymph nodes, brain, left kidney, pancreas, and liver; secondary malignant tumors in hilar lymph nodes; secondary malignant tumors in mediastinal lymph nodes; secondary malignant tumors in brain; secondary malignant tumors in kidney; secondary malignant tumors in pancreas; secondary malignant tumors in liver; respiratory failure…
patient601	2018-05-11 09:50:43	Apatinib	124	78	2018-05-08 07:27:11	2023-02-21 09:27:19	96	103	3.3	3.5	90.5	94	3.79	3.97	0.34	0.37	Small cell lung cancer (extensive stage); bronchial or lung malignancy
patient602	2021-10-09 08:37:00	Bevacizumab	299	395	2021-10-03 08:57:46	2021-10-09 11:55:45	72	49	2.5	2.6	87.9	85.5	3.55	3.66	0.31	0.31	Small cell lung cancer (extensive stage); maintenance chemotherapy for malignant tumors; malignant pleural effusion; deep vein thrombosis of the lower extremities; hypoproteinemia; postoperative left distal radial fracture; median nerve injury in the left wrist; left distal radioulnar joint injury; postoperative giant cell tumor of the left little finger; essential hypertension; cerebral infarcti…
patient603	2020-05-29 10:20:42	Anlotinib	246	112	2020-05-27 13:46:09	2020-09-21 22:05:44	51	56	2.3	3.4	96.4	96.5	3.87	3.76	0.37	0.363	Small cell lung cancer (T4N3M1b stage IV) (extensive stage); bronchial or lung malignant tumor; small cell lung cancer in the left lung with metastasis to the brain, liver, bone, and adrenal glands; hypertension stage 2; type 2 diabetes; hypothyroidism; chronic gastritis; degenerative lesions of the spine; periarthritis of the right hip joint and right shoulder; frozen shoulder; hypertension; rig…
patient604	2018-12-10 08:47:04	Bevacizumab	162	237	2018-12-05 09:54:45	2019-01-03 10:34:40	65.91	69.1	11.1	6.4	86.4	86.7	4.79	4.87	0.41	0.42	Recurrence of medulloblastoma in the cerebellar vermis after comprehensive treatment; Cerebellar malignant tumor; Brain malignant tumor; Postoperative recurrence of medulloblastoma in the cerebellar vermis; Postoperative radiotherapy for medulloblastoma in the cerebellar vermis
patient605	2022-07-19 09:27:00	Sorafenib	801	33	2022-07-18 20:35:34	2023-01-04 11:41:15	56	46	4.7	4.4	103.9	96.1	2.04	3.08	0.21	0.3	Cerebellar infarction; follow-up examination after chemotherapy for malignant tumors; bone marrow suppression after chemotherapy; personal history of cerebral infarction; hypothyroidism; hydronephrosis with kidney stones; chemotherapy for acute myeloid leukemia (M4; BCOR, FLT3-ITD, IDH2, NPM1 mutations); acute myelomonocytic leukemia (M4 type); cerebellar infarction; cerebral infarction (Toast cl…
patient606	2022-05-01 11:19:00	Bevacizumab	185	216	2022-04-29 09:08:14	2022-05-27 09:07:39	63	72	4.1	3.9	99.5	98.2	3.99	3.91	0.4	0.38	Secondary malignant tumors of the small intestine; malignant tumors of the ascending colon; secondary malignant tumors of the abdominal cavity; chemotherapy for malignant tumors after surgery; intrahepatic bile duct stones; multiple liver cysts; targeted therapy for postoperative malignant tumors
patient607	2019-01-14 18:43:54	Sorafenib	98	66	2019-01-12 18:15:54	2019-01-15 11:44:46	99	146	73.2	81.9	81.2	82.5	4.42	3.72	0.36	0.31	Gastrointestinal bleeding; primary hepatocellular carcinoma with intrahepatic metastasis and portal vein thrombosis; chronic hepatitis B; decompensated cirrhosis; esophageal varices ligation; high-risk group of grade 3 hypertension; hyperuricemia; old cerebral infarction; liver and kidney cysts; lung inflammation
patient608	2023-11-20 09:51:00	Anlotinib	271	275	2023-11-19 21:49:49	2023-11-24 08:30:55	53	47	8.2	2.6	88.7	87.6	3.55	2.42	0.32	0.21	Malignant tumors of soft tissues of lower limbs; malignant pleural effusion; secondary malignant tumors of lung; secondary malignant tumors of pleura; targeted therapy for malignant tumors; tumor anemia; hypertension grade 3 (high risk); hypoproteinemia; lung infection; liver space-occupying lesions
patient609	2018-06-12 16:24:12	Apatinib	253	246	2018-06-07 12:38:05	2018-09-17 17:27:32	120.1	132	2.1	3.8	81	80.8	3.52	3.81	0.29	0.31	Recurrence of moderately differentiated squamous cell carcinoma of the hypopharynx after radiotherapy; hypopharyngeal malignant tumor; primary hypertension grade 3 (very high risk group); type 2 diabetes; recurrence of moderately differentiated squamous cell carcinoma of the hypopharynx after radiotherapy and chemotherapy; primary hypertension (grade 3; very high risk); post-tracheotomy
patient610	2020-04-26 08:17:55	Anlotinib	249	376	2015-12-17 09:45:12	2020-05-04 10:30:23	97	35.9	8.9	9.3	90.2	74.3	4.47	5.33	0.4	0.4	Bacterial pneumonia; left renal cell carcinoma with bilateral lung and brain metastases; secondary malignant tumors in the lungs; secondary malignant tumors in the brain; hypertension grade 3, very high risk group; hematuria; multiple cysts in the liver; paroxysmal atrial fibrillation (rapid type); hypertension grade 2; very high risk; hypoproteinemia; hypoxemia; targeted therapy for malignant tu…
patient611	2022-03-18 10:23:00	Apatinib	113	257	2022-03-13 10:12:28	2022-03-19 05:11:23	67	118	5.7	7.6	95.9	96.1	3.63	4.5	0.35	0.432	Postoperative recurrence of moderately differentiated gastric adenocarcinoma; secondary malignant tumor of abdominal wall; acute respiratory failure; lung infection; renal insufficiency; pleural effusion; neutropenia
patient612	2018-07-23 08:21:56	Apatinib	147	165	2018-07-20 08:54:49	2018-09-06 09:41:08	57.9	50.7	7.9	6.8	96.7	94.9	4.18	4.08	0.4	0.39	Abdominal lymph node metastasis after surgery for moderately and poorly differentiated adenocarcinoma of the stomach (pT4aN1M0; stage IIIB); Abdominal lymph node metastasis after surgery for moderately and poorly differentiated adenocarcinoma of the stomach (pT4aN1M0; stage IIIb); Abdominal lymph node metastasis after surgery for moderately and poorly differentiated adenocarcinoma of the stomach …
patient613	2020-09-20 12:39:01	Apatinib	194	236	2020-09-17 10:09:54	2020-10-13 10:23:53	89	76	3.4	6.1	93.3	90.5	3.27	3.49	0.31	0.32	Gastric signet ring cell carcinoma with abdominal metastasis (pT4N3M1) stage IV; gastric malignancy; secondary abdominal malignancy; colon dilatation; pelvic effusion; hydroureter; post-hysterectomy status; gastric signet ring cell carcinoma with abdominal metastasis (pT4N3M1; stage IV); hypoproteinemia
patient614	2023-02-20 08:45:00	Nintedanib	183	152	2023-02-15 18:59:34	2023-04-21 08:55:28	74	60	1.2	4.7	94	92.2	3.65	3.71	0.34	0.34	Gastric adenocarcinoma; Gastroparesis; Hypoproteinemia
patient615	2019-01-24 10:04:53	Apatinib	135	194	2019-01-18 11:35:46	2019-01-27 09:23:40	63.96	55.84	11.9	7.7	89.7	93.4	3.41	3.35	0.31	0.31	Moderately differentiated adenocarcinoma of the gastric angle with liver metastasis (stage IV); Gastric malignancy
patient616	2022-08-16 10:52:00	Bevacizumab	444	285	2022-08-13 09:20:44	2022-10-06 11:01:27	69	46	0.8	4.7	69.4	74.5	4.25	3.61	0.3	0.27	Gastric malignant tumor; Secondary malignant tumor in the abdominal cavity; Ascites; Maintenance chemotherapy for malignant tumor; Targeted therapy for malignant tumor; Tumor immunotherapy; Hypoproteinemia; Moderate anemia; Hyponatremia; Type 2 diabetes; Immunotherapy for malignant tumor; Malignant ascites; Secondary malignant tumor in multiple lymph nodes; Deep vein thrombosis of lower extremiti…
patient617	2018-08-29 08:48:27	Bevacizumab	400	179	2018-08-25 09:31:40	2018-11-09 12:14:02	26.5	23	2	8.1	54.5	54.9	5.17	4.37	0.28	0.24	Moderately differentiated adenocarcinoma of the gastric antrum with multiple liver metastases; peritoneal effusion; moderate anemia; neoplastic malnutrition; gastric malignancy; intestinal obstruction; acute gastric perforation; abdominal infection (Enterococcus faecalis; Klebsiella pneumoniae type 2); hypoproteinemia
patient618	2020-04-03 11:01:38	Apatinib	228	193	2020-04-02 09:22:52	2020-07-04 11:09:24	89	76	5.3	4.4	97.5	101.6	3.18	3.66	0.31	0.37	Poorly differentiated adenocarcinoma of the gastric antrum with metastasis to the abdominal cavity and bone; gastric malignant tumor; secondary malignant tumor of the abdominal cavity; secondary malignant tumor of the bone; nature of thyroid tumor to be determined
patient619	2018-09-18 09:10:20	Apatinib	156	188	2018-09-14 09:44:24	2018-11-07 09:27:09	65	72.05	5.1	7.3	89.1	94.2	4.3	3.81	0.38	0.36	Poorly differentiated adenocarcinoma of the gastric fundus with metastases to both lungs and liver; Gastric malignancy
patient620	2019-06-04 08:40:55	Apatinib	159	160	2018-10-03 09:18:17	2019-10-18 14:07:10	60.6	63.08	13.3	11.9	96	73.6	3.77	4.73	0.36	0.35	Poorly differentiated adenocarcinoma of the gastric fundus with multiple bone metastases throughout the body; gastric malignant tumor; poorly differentiated adenocarcinoma of the gastric fundus with multiple bone metastases in the lungs and throughout the body; secondary malignant tumor of the lung; secondary malignant tumor of the bone
patient621	2021-01-08 16:40:00	Sunitinib	241	72	2021-01-04 20:09:51	2021-10-11 07:43:38	59.7	59	4.5	5.1	91.3	90.2	3.12	2.45	0.29	0.22	Postoperative gastric fundus stromal tumor with multiple liver metastases (KIT mutation); gastric fundus malignant tumor; secondary liver malignant tumor; postoperative partial gastrectomy; postoperative interventional embolization of liver metastases; hepatitis B surface antigen carriers; mild dilatation of intrahepatic bile duct; cholecystitis; nodular enlargement of the left adrenal gland; chr…
patient622	2018-06-12 08:57:47	Bevacizumab	303	27	2018-06-11 11:15:49	2018-12-21 14:37:31	67.3	31	3.3	8	89.6	79.8	3.56	1.93	0.32	0.15	Gastric fundus and cardia cancer with multiple lymph node metastases; gastric malignant tumor; moderately differentiated squamous cell carcinoma of gastric fundus and cardia with multiple metastases to the left adrenal gland, lungs, and abdominal lymph nodes; tumor malnutrition; anemia; moderately differentiated squamous cell carcinoma of gastric fundus and cardia with multiple metastases to the …
patient623	2018-09-22 08:55:11	Bevacizumab	203	9	2018-09-18 09:10:10	2018-11-01 10:39:35	124.6	43.55	2.4	6.9	83.9	84.4	4.15	3.07	0.35	0.26	Postoperative poorly differentiated gastric adenocarcinoma with transverse colon and lymph node metastasis; gastric malignant tumor; malnutrition; chronic hepatitis B virus (active stage); IV degree neutrophil suppression; II degree platelet suppression; lung infection (mycoplasma, fungus); poorly differentiated gastric adenocarcinoma with transverse colon and lymph node metastasis; secondary mal…
patient624	2020-02-28 08:44:12	Apatinib	70	71	2020-02-27 20:52:58	2020-03-19 11:17:05	51	55	6.7	3.6	94.6	91.9	4.13	4.67	0.391	0.43	Poorly differentiated gastric adenocarcinoma with multiple lymph node metastases in the liver, lung, and abdominal cavity; gastric malignant tumors; secondary malignant tumors in the liver; secondary malignant tumors in the lungs; secondary malignant tumors in the abdominal lymph nodes; chronic atrophic gastritis with erosion; post-cholecystectomy; targeted therapy for malignant tumors
patient625	2017-09-01 10:22:39	Ramucirumab	113	92	2017-08-27 11:29:09	2017-11-18 11:13:21	59.8	104	4.6	2.5	96.6	100.8	3.57	2.45	0.35	0.25	Poorly differentiated gastric adenocarcinoma with extensive metastasis to the peritoneum, abdominal wall, and liver (T4aN2M1 stage IV); liver cyst; incomplete intestinal obstruction; poorly differentiated gastric adenocarcinoma with extensive metastasis to the liver, abdominal cavity, and peritoneum (T4aNxM1 stage IV); upper gastrointestinal bleeding; subclavian vein thrombosis (right subclavian,…
patient626	2023-06-29 09:21:00	Sunitinib	296	123	2023-06-15 22:10:50	2023-10-11 15:42:55	46	92	5.7	5.7	92.6	102	3.8	3.45	0.35	0.35	Malignant tumor of the greater curvature of the stomach; secondary malignant tumor of the abdominal cavity; secondary malignant tumor of the abdominal wall skin; secondary malignant tumor of the mesentery
patient627	2020-07-29 08:51:25	Aflibercept	448	429	2020-07-26 11:46:30	2020-08-21 14:27:52	14	17	24.5	27.8	103.1	98.2	2.87	3.29	0.3	0.32	Gastrointestinal stromal tumor; Indigestion; Ascites
patient628	2021-02-15 21:17:00	Apatinib	8	11	2021-02-15 16:10:43	2021-02-18 11:04:45	60.6	71	5.8	11.5	90.5	91.2	1.9	1.59	0.17	0.15	Gastric cancer with multiple metastases to the left adnexa, pelvis, bones, and systemic lymph nodes; respiratory failure; secondary malignant tumors in the adnexa; secondary malignant tumors in the pelvis; secondary malignant tumors in the bones; secondary malignant tumors in multiple lymph nodes; chemotherapy-related anemia; thrombocytopenia; hypoproteinemia
patient629	2019-08-03 11:11:50	Apatinib	416	323	2019-08-01 06:57:15	2019-08-05 11:48:50	137.3	112.6	2.9	4.2	75.6	72.8	3.15	2.9	0.24	0.21	Gastric cancer with liver and abdominal metastasis; gastric malignant tumor; secondary malignant tumor of the liver; secondary malignant tumor of the abdominal cavity; hypertension grade 2 (very high risk); pyloric incomplete obstruction; gallbladder stones
patient630	2022-03-29 10:32:00	Bevacizumab	419	116	2022-03-18 09:30:07	2022-07-02 12:54:04	73	63	4.8	5.2	86.9	93.6	4.49	3.29	0.39	0.31	The following are the courses of chemotherapy for tumors; poorly differentiated adenocarcinoma of the left lower lobe pT1bN1M0 stage IIB recurrence TxNxM1b stage IVb; superior vena cava syndrome; targeted therapy for malignant tumors; secondary malignant tumors in the mediastinal lymph nodes; secondary malignant tumors in the cervical lymph nodes; maintenance chemotherapy for malignant tumors; ma…
patient631	2019-03-07 09:56:02	Bevacizumab	273	201	2019-03-06 17:33:03	2019-06-07 13:23:55	69	72	6.1	3.9	70.6	67.5	4.69	4.77	0.33	0.32	Tumor chemotherapy course; rectal malignant tumor; rectal mucinous adenoma with multiple metastases after surgery; rectal mucinous adenocarcinoma with multiple metastases after surgery; rectal mucinous adenocarcinoma with multiple metastases after surgery; multiple metastases; rectal mucinous adenocarcinoma recurrence with multiple metastases after surgery
patient632	2020-09-29 09:23:43	Bevacizumab	152	185	2020-09-28 07:39:08	2021-03-27 11:24:43	96	87.8	12.5	11.3	92.6	92.5	3.9	4.12	0.362	0.38	It is a course of chemotherapy for tumors; malignant tumor of transverse colon (pT4aN1bM1b IVb stage); secondary malignant tumor of liver; moderately differentiated adenocarcinoma of transverse colon (pT4aN1bM1b IV b stage) after surgery; malignant tumor of transverse colon; liver nodules; chemotherapy after surgery for moderately differentiated adenocarcinoma of transverse colon; moderately diff…
patient633	2021-08-24 11:35:00	Bevacizumab	237	164	2021-08-05 10:34:32	2021-08-31 13:29:58	61	44	24.7	11.7	93	94.3	3.45	3.14	0.32	0.3	The treatment course is chemotherapy for tumors; immunotherapy for malignant tumors; targeted therapy for malignant tumors; right lung adenocarcinoma with metastasis to the pancreatic head, liver, and adrenal gland; secondary malignant tumors in the right adrenal gland; secondary malignant tumors in the liver; secondary malignant tumors in the pancreatic head; postoperative right lung adenocarcin…
patient634	2021-12-18 11:25:00	Bevacizumab	134	96	2021-12-18 10:22:42	2022-01-19 19:34:23	80	70	3.4	7.2	95.7	96.8	3.52	3.49	0.34	0.34	Course of chemotherapy for tumors; targeted therapy for malignant tumors; moderately differentiated mucinous adenocarcinoma of the right colon (pT3N1bM0; stage IIIB) with peritoneum after surgery; secondary malignant tumors of the peritoneum; secondary malignant tumors of the abdominal cavity; right papillary thyroid carcinoma (pT2N1bM0 stage I intermediate-risk group, see AJCC8 TH criteria); com…
patient635	2021-07-11 09:05:00	Bevacizumab	325	109	2021-07-07 19:20:48	2022-01-18 18:28:27	48.8	58	4.9	9	68	80.3	3.19	3.7	0.22	0.3	Course of chemotherapy for tumors; targeted therapy for malignant tumors; moderately differentiated adenocarcinoma of the sigmoid colon with liver metastasis (pT3N0M1a stage IVA); secondary malignant tumors of the liver; moderate anemia; hypothyroidism; gallstones with chronic cholecystitis; liver cysts; uterine fibroids; pelvic effusion; grade II bone marrow suppression; maintenance chemotherapy…
patient636	2021-07-22 08:49:00	Apatinib	314	376	2021-07-20 09:32:19	2021-11-26 08:32:59	94	75	1.5	1.3	88.5	90.7	3.82	3.01	0.34	0.27	It is a course of chemotherapy for tumors; targeted therapy for malignant tumors; immunotherapy for malignant tumors; gastric cardia cancer with metastasis to the rectum, perigastric lymph nodes, and abdominal and pelvic lymph nodes (cT4bN3M1 IV stage); secondary malignant tumors of the rectum; secondary malignant tumors of the abdominal lymph nodes; secondary malignant tumors of the gastric lymp…
patient637	2020-09-17 11:48:36	Apatinib	432	296	2020-09-13 20:34:04	2020-10-10 10:40:52	69	70	5.8	7.8	97.6	100.6	3.46	3.49	0.337	35.1	Tumor chemotherapy course; targeted therapy for malignant tumors; immunotherapy for malignant tumors; undifferentiated non-keratinizing carcinoma of the nasopharynx (T4NxMx IV stage); hyponatremia; hypokalemia; mild anemia; degenerative lesions of the cervical spine; multiple nodules in the left lung; emphysema in both lungs; cysts in the left lobe of the liver; renal insufficiency; postoperative…
patient638	2021-08-18 08:46:00	Bevacizumab	248	173	2021-08-16 10:12:47	2021-08-20 12:42:50	44	48	3	6.1	82.5	84.2	3.88	3.35	0.32	0.28	The patients were treated with chemotherapy for tumors; targeted therapy for malignant tumors; nasopharyngeal non-keratinizing undifferentiated carcinoma (T3N3M1 IVB stage); lung infection; hypoproteinemia; chronic sinusitis; bilateral emphysema; ventricular premature beats (frequent bigeminy and trigeminy); renal angioleiomyomatous lipoma; left pleural effusion; right renal cyst; spinal degenera…
patient639	2021-09-09 13:24:00	Apatinib	193	198	2021-09-07 10:23:12	2021-11-01 18:34:02	87	83	2.5	4.2	94.7	86.6	3.41	3.84	0.32	0.332	Tumor chemotherapy course; targeted therapy for malignant tumors; multiple metastases to the liver, bones, and lymph nodes after chemoradiotherapy for nasopharyngeal carcinoma; secondary malignant tumors in the liver; secondary malignant tumors in the bones; secondary malignant tumors in multiple lymph nodes; chemotherapy-related anemia
patient640	2022-11-07 11:25:00	Anlotinib	360	183	2022-11-03 10:11:51	2022-12-04 08:32:23	69	54	2.2	5.4	91.8	86.2	4	4.58	0.37	0.4	Connective tissue malignant tumor of buttocks; Postoperative radiation therapy for malignant tumor; Postoperative targeted therapy for malignant tumor; Femoral nerve palsy; Postoperative status; Other specified; Neurofibromatosis (non-malignant); Hypokalemia
patient641	2021-08-30 11:09:00	Bevacizumab	422	291	2021-08-29 18:53:58	2021-11-17 18:46:42	71.4	64	0.9	2.8	85	81	3.41	4.8	0.29	0.389	Maintenance chemotherapy for bilateral lung adenocarcinoma; targeted therapy for bilateral lung adenocarcinoma; bilateral lung adenocarcinoma with liver, bone, pleural, and mediastinal lymph node metastasis (T4N2M1C stage IVB EGFR-L858R mutation); secondary malignant tumors in the liver; secondary malignant tumors in the bone; secondary malignant tumors in the pleura; secondary malignant tumors i…
patient642	2020-04-22 15:40:54	Anlotinib	451	333	2020-04-20 22:39:19	2020-06-04 10:33:33	80	44	2.8	4.2	76.3	75.8	3.75	4.72	0.286	0.36	Multiple metastases in both lungs and bilateral pleura; targeted therapy for malignant tumors; secondary malignant tumors in the pleura; right pleural effusion; mastoid osteosarcoma after chemoradiotherapy; nasopharyngeal carcinoma after radiotherapy; mastoid osteosarcoma with multiple metastases in both lungs and bilateral pleura; malignant tumors in mastoid osteosarcoma; secondary malignant tum…
patient643	2022-07-11 10:17:00	Anlotinib	301	122	2022-06-30 19:11:54	2022-12-28 13:52:36	79	87	4.8	4.5	100.5	96.2	4.05	4.45	0.41	0.43	Malignant tumors of both lungs; Radiotherapy for malignant tumors; Immunotherapy for malignant tumors; Targeted therapy for malignant tumors; Secondary malignant tumors of the brain; Secondary malignant tumors of the pancreas; Degenerative lesions of the lumbar spine; Pleural effusion; Not elsewhere classified; Tumor immunotherapy; Pleural effusion
patient644	2019-05-10 10:15:58	Bevacizumab	113	189	2019-05-06 10:59:58	2019-05-28 12:29:00	72.95	72	3.3	3.6	115.6	114.3	2.88	3	0.33	0.34	Bilateral ovarian serous adenocarcinoma stage IIIC after the sixth chemotherapy; ovarian malignancy; hypertension grade 1; bilateral ovarian serous adenocarcinoma with pelvic metastasis after surgery
patient645	2020-09-24 09:28:16	Bevacizumab	265	210	2020-09-16 09:40:13	2020-09-25 09:44:08	78	70	4.7	12.8	101.2	98.3	3.3	2.95	0.33	0.29	Bilateral ovarian serous carcinoma stage IIIC after the third postoperative chemotherapy; ovarian malignancy; nature of pelvic tumor to be determined; hypertension grade II (high risk)
patient646	2021-04-23 09:23:14	Bevacizumab	475	350	2021-04-20 11:55:29	2021-04-24 10:10:33	58	38.7	6.3	8.5	91.6	88.9	4.54	4.16	0.42	0.37	Bilateral high-grade ovarian adenocarcinoma (involving the fallopian tube wall) after the first chemotherapy; ovarian malignancy; appendix and omentum high-grade adenocarcinoma after surgery; rectal cancer after surgery
patient647	2023-10-23 08:58:00	Bevacizumab	227	184	2023-10-20 10:18:20	2023-10-24 08:41:17	82	61	8.4	5.4	97.3	93.6	4.11	3.91	0.4	0.37	Bilateral ovarian malignancies; secondary malignancies of pelvic lymph nodes; secondary malignancies of lungs; kidney stones; aortic sclerosis
patient648	2023-08-25 08:38:00	Bevacizumab	262	102	2023-08-21 19:23:06	2023-12-07 09:39:04	59	49	5.7	3	101.2	114.6	3.31	2.68	0.34	0.31	Bilateral ovarian malignancies; abdominal lymphadenopathy; pelvic effusion; abdominal mass; mild anemia
patient649	2023-08-06 08:26:00	Bevacizumab	383	174	2023-08-03 19:03:16	2023-10-12 08:31:02	56	45	5.2	1.8	89.6	97.3	3.93	2.99	0.35	0.29	Bilateral ovarian malignancies; malignant ascites; pleural effusion; human papillomavirus infection; atelectasis; carotid artery thrombosis; hypertension; gallstones; thyroid nodules; bronchiectasis; liver cysts; maintenance chemotherapy for malignant tumors; immunotherapy for malignant tumors; lower extremity venous thrombosis; internal carotid artery plaque; moderate anemia; mild anemia
patient650	2019-12-22 08:51:02	Bevacizumab	137	179	2019-12-18 19:54:16	2019-12-27 10:03:28	68.8	67	3.8	3.4	95.1	94.4	4.57	4.8	0.435	0.45	Postoperative recurrence of bilateral frontal lobe and corpus callosum genu glioma (WHO grade III); Postoperative targeted therapy for malignant tumors; Brain malignancy; Postoperative review of bilateral frontal lobe and corpus callosum genu glioma (WHO grade III)
patient651	2021-01-22 11:42:00	Bevacizumab	371	182	2021-01-22 10:35:06	2021-03-16 10:57:05	52	54	5.9	6.2	88.7	88.6	3.82	4.37	0.34	0.39	Bilateral frontal lobe and corpus callosum glioblastoma (WHO grade IV) after surgery; targeted therapy for malignant tumors after surgery; brain malignancies; epilepsy; liver cysts; right kidney cysts; prostate calcifications; hypostatic pneumonia; hypertension grade 1 low-risk group
patient652	2021-06-24 08:57:00	Bevacizumab	170	174	2021-06-20 10:41:21	2022-04-21 09:18:55	54	58	5.7	10.1	82.9	88.9	4.2	3.23	0.348	0.29	Preoperative interventional treatment of malignant tumors; Rectal malignant tumors with liver metastasis; Secondary malignant tumors of the liver; Targeted therapy for malignant tumors; Preoperative chemotherapy for malignant tumors; Rectal malignant tumors with multiple liver metastases; Secondary malignant tumors of the liver; Postoperative targeted therapy for malignant tumors; Preoperative ch…
patient653	2023-02-05 10:51:00	Bevacizumab	326	229	2023-01-30 12:49:35	2023-03-07 18:21:05	78	79	2.1	0.3	96.9	97.3	3.93	3.65	0.38	0.36	Preoperative chemotherapy for malignant tumors; rectal malignancies; liver tumors; reflux esophagitis; erosive gastritis; internal hemorrhoids; hypertension grade 3 (high risk); hypertensive heart disease; psoriasis; gallstones; liver nodules; neutropenia; hypertension grade 3; liver tumors; postoperative status; other specified
patient654	2019-04-18 09:56:42	Bevacizumab	293	254	2019-04-09 10:10:10	2019-06-26 22:22:57	50.3	57.38	4.8	6.6	71	75.7	5.34	5.1	0.38	0.39	Preoperative chemotherapy for malignant tumors; Post-chemoradiotherapy for rectal cancer; Liver metastases; Fatty liver; Multiple polyps in the colon; Melanosis coli; Uterine fibroids; Secondary malignancies of the liver; Postoperative chemotherapy for malignant tumors (cT1N1M1); Malignant tumors of the rectum; Fatty liver; Not elsewhere classified; Chemotherapy for malignant tumors of the rectum…
patient655	2021-09-24 09:21:00	Bevacizumab	359	214	2021-09-19 08:56:46	2021-12-18 07:06:08	60	59	2	4.1	58.8	69.9	4.1	3.29	0.241	0.23	Preoperative chemotherapy for malignant tumors; port placement; transverse colon adenocarcinoma; secondary malignant tumors of the liver; secondary malignant tumors of the pancreas?; gastric antral stromal tumors?; thalassemia; pulmonary nodules; right gastrocnemius intermuscular vein thrombosis; preoperative chemotherapy for transverse colon adenocarcinoma; port placement status; preoperative ta…
patient656	2023-02-01 10:17:00	Bevacizumab	87	97	2023-02-01 09:49:49	2023-03-02 19:34:35	67	65	8.8	6.8	97.7	100	2.6	2.58	0.25	0.26	Preoperative chemotherapy for malignant tumors; Malignant tumors of the ascending colon; Secondary malignant tumors of the liver
patient657	2021-02-25 10:09:09	Bevacizumab	470	352	2021-02-16 07:14:30	2021-03-20 11:00:15	75.1	72.8	6.1	3.4	62.7	68.5	4.93	4.99	0.31	0.34	Preoperative chemotherapy for malignant tumors; moderately differentiated adenocarcinoma of the transverse colon; preoperative chemotherapy for colon cancer; multiple metastases of malignant tumors of the colon; secondary malignant tumors of the liver; mild anemia
patient658	2023-06-30 09:23:00	Bevacizumab	191	146	2023-06-29 08:58:30	2023-08-17 07:25:07	66	70	4.7	4	93.2	95.6	3.83	3.66	0.36	0.35	Preoperative chemotherapy for malignant tumors; Preoperative immunotherapy for malignant tumors; Malignant tumors in the left upper lobe of the lung; Bullae; Reflux gastritis; Post-cholecystectomy status; Colon polyps; Hyperlipidemia; Internal carotid artery atherosclerosis; Liver cysts; Simple renal cysts; Perinephric effusions; Hydroureter; Prostatic calcifications; Bile reflux; Post-endoscopic…
patient659	2023-05-20 09:07:00	Bevacizumab	323	145	2023-05-18 07:13:36	2023-09-20 12:40:36	47	47	5.3	4.7	90.5	93.2	3.8	3.7	0.34	0.35	Preoperative chemotherapy for malignant tumors; Preoperative immunotherapy for malignant tumors; Malignant tumors of the sigmoid colon; Secondary malignant tumors of the liver; Colostomy status; Threatened abortion
patient660	2023-01-03 10:38:00	Bevacizumab	105	151	2022-12-27 09:05:11	2023-03-04 17:19:18	65	57	6.5	1.6	92.2	91.7	3.6	2.77	0.33	0.25	Preoperative chemotherapy for malignant tumors; Preoperative targeted therapy for malignant tumors; Rectal malignancies; Maintenance chemotherapy for malignant tumors; Targeted therapy for malignant tumors
patient661	2022-01-19 14:18:00	Bevacizumab	251	184	2022-01-19 10:40:41	2022-06-06 11:49:54	62	64	7.9	4.4	94.9	98.3	4.3	4.16	0.41	0.41	Preoperative chemotherapy for malignant tumors; Preoperative targeted therapy for malignant tumors; Rectal malignancies; Type 2 diabetes mellitus with peripheral circulatory complications; Hypertension stage 3 (very high risk); Benign pituitary tumors; Cushing's disease; Abnormal lung diagnostic imaging; Adrenal nodular hyperplasia; Renal tumors; Prostatic nodules; Multiple colon polyps; Status a…
patient662	2022-11-04 08:53:00	Bevacizumab	145	148	2022-10-31 17:54:24	2022-12-23 08:31:28	72	62	4	5.1	110.4	106.7	2.88	3.27	0.32	0.35	Postoperative chemotherapy for malignant tumors; endometrial malignancies; pleural effusion; mediastinal lymphadenopathy; atelectasis; hypertension; type 2 diabetes mellitus; chronic obstructive pulmonary disease; mild anemia; coronary atherosclerotic heart disease; gallstones; chronic cholecystitis; fatty liver; simple renal cyst; nontoxic multinodular goiter; abnormal lung diagnostic imaging; f…
patient663	2022-11-26 08:20:00	Bevacizumab	189	164	2022-11-24 11:11:21	2022-11-27 09:01:20	59	60	1.5	1.4	93.4	90.7	3.62	3.24	0.34	0.29	Postoperative chemotherapy for malignant tumors; Endometrial malignancies; Postoperative ureteral stenting; Lower extremity venous thrombosis; Gastric polyps; Rectal polyps; Intrahepatic bile duct stones; Chronic gastritis; Bile reflux
patient664	2022-03-10 08:05:00	Bevacizumab	417	149	2022-03-07 17:38:54	2022-09-02 16:05:55	52	52	2.4	4.2	93.4	101.3	3.67	3.14	0.342	0.32	chemotherapy for malignant tumors after surgery; endometrial malignancies; removal of ureteral stents; ureteral dilatation; hydronephrosis; postoperative ureteral stenting; targeted therapy for postoperative malignant tumors; liver cysts; simple renal cysts; pulmonary granulomas; radiation enteritis; targeted therapy for malignant tumors; maintenance chemotherapy for malignant tumors; ureteral st…
patient665	2022-03-09 10:15:00	Bevacizumab	178	103	2022-03-07 11:58:48	2022-05-09 13:37:29	61	60	3.4	4	77.7	83.4	4.48	3.92	0.35	0.33	Postoperative chemotherapy for malignant tumors; endometrial malignancies; follow-up examinations after combined treatment of malignant tumors; liver space-occupying lesions; mild anemia; hepatitis B surface antigen carriers
patient666	2022-06-04 10:23:00	Bevacizumab	264	95	2022-06-02 18:56:00	2022-06-26 11:33:29	61	51	2.8	2.8	95.4	95	3.25	3.18	0.31	0.3	Postoperative chemotherapy for malignant tumors; malignant tumors of the endometrium; secondary malignant tumors of the greater omentum; pelvic masses; fatty liver; not elsewhere classified; kidney stones
patient667	2022-06-11 08:59:00	Bevacizumab	231	189	2022-06-07 12:07:17	2022-06-12 09:40:00	98	93	2.7	2.4	107	106.7	2.57	2.7	0.28	0.29	Postoperative chemotherapy for malignant tumors; Malignant tumors of cervix; Vaginal adhesions; Vaginal carcinoma in situ; Mild anemia; Postoperative ureteral stenting; Fatty liver; Not elsewhere classified
patient668	2023-02-19 09:28:00	Bevacizumab	243	197	2023-02-14 17:17:59	2023-03-16 08:31:34	40	42	2.1	1.2	94	91.3	3.48	3.09	0.33	0.28	chemotherapy for malignant tumors after surgery; malignant tumors of the cervix; secondary malignant tumors of the lung; liver tumors; type 2 diabetes; hydronephrosis with ureteral stenosis; postoperative ureteral stenting; mild anemia; immunotherapy after malignant tumor surgery; hepatic hemangioma; simple renal cyst
patient669	2023-06-27 07:41:00	Bevacizumab	301	205	2023-06-26 11:56:45	2023-09-07 09:29:22	66	84	1.5	2.6	90.5	101.8	3.67	2.28	0.33	0.23	chemotherapy for malignant tumors after surgery; malignant tumors of the cervix; malignant tumors of the lung; malignant tumors of the liver; moderate anemia; thyroid nodules; secondary malignant tumors of the lung; secondary malignant tumors of the liver; postoperative immunotherapy for malignant tumors; maintenance chemotherapy for malignant tumors; internal hemorrhoids; external hemorrhoids; h…
patient670	2020-09-17 09:14:13	Bevacizumab	125	116	2020-09-10 09:33:18	2021-03-01 10:08:19	58	56	2.8	2.3	95.2	93.1	4.57	4.32	0.44	0.4	postoperative chemotherapy for malignant tumors; postoperative moderately differentiated adenocarcinoma of the rectum (pT4bN2bM0 stage IIIc); type 2 diabetes; postoperative rectal malignancy; postoperative chemotherapy for rectal cancer; postoperative rectal cancer; sigmoid colostomy status; postoperative moderately differentiated adenocarcinoma of the rectum; postoperative chemotherapy for recta…
patient671	2020-05-18 09:09:19	Bevacizumab	294	146	2020-05-14 11:26:56	2021-01-20 10:52:42	126	95	5.8	2.1	91	94.6	4.24	3.69	0.39	0.35	Postoperative chemotherapy for malignant tumors; moderately differentiated adenocarcinoma of the rectum with multiple metastases to the abdominal cavity; secondary malignant tumors in the abdominal cavity; incomplete intestinal obstruction; moderately differentiated adenocarcinoma of the rectum with multiple metastases to the abdominal cavity and liver; malignant tumors of the rectum; secondary m…
patient672	2020-12-13 10:02:00	Bevacizumab	209	139	2020-12-12 11:46:33	2023-05-05 11:49:21	54	55	5.7	6.3	85.1	87.3	3.75	4.24	0.32	0.37	chemotherapy for malignant tumors after surgery; moderately differentiated adenocarcinoma of the rectum; chemotherapy after surgery for rectal adenocarcinoma; postoperative chemotherapy for moderately differentiated adenocarcinoma of the rectum; postoperative chemotherapy for rectal cancer; targeted therapy for malignant tumors; moderately differentiated adenocarcinoma of the rectum (T4bN1cM1b st…
patient673	2021-01-23 11:35:16	Bevacizumab	145	146	2021-01-22 10:35:06	2021-04-24 07:07:13	76	75	4	5	87.2	90.4	4.83	5.19	0.42	0.47	Postoperative chemotherapy for malignant tumors; Postoperative moderately differentiated adenocarcinoma of the rectum (pT4N3M1); Secondary malignant tumors of the lung; Postoperative chemotherapy for moderately differentiated adenocarcinoma of the rectum (pT4N3M1); Postoperative targeted therapy for malignant tumors; Postoperative moderately differentiated adenocarcinoma of the rectum (pT4N3M1)
patient674	2020-04-19 10:12:46	Bevacizumab	202	164	2020-04-18 11:27:24	2022-08-19 15:53:06	71.1	66	10.1	5.1	97.5	90	4.43	4.49	0.43	0.4	Chemotherapy for malignant tumors after surgery; Postoperative moderately differentiated adenocarcinoma of the rectum (pT4aN0M1 stage IV); Secondary malignant tumor of the lung; Postoperative moderately differentiated adenocarcinoma of the rectum with lung metastasis (pT4aN0M1 stage IV); Rectal malignancy; Postoperative moderately differentiated adenocarcinoma of the rectum with lung metastasis (…
patient675	2021-01-23 09:54:55	Bevacizumab	86	101	2021-01-20 10:48:33	2021-07-02 10:57:32	107	105	5.4	2.3	103.7	102.7	3.49	3	0.36	0.31	Postoperative chemotherapy for malignant tumors; Postoperative chemotherapy for moderately differentiated adenocarcinoma of the rectum (pT3N2M0); Ileostomy status; Postoperative chemotherapy for moderately differentiated adenocarcinoma of the rectum (T3N2M0 stage); Postoperative chemotherapy for moderately differentiated adenocarcinoma of the rectum (T3N2M0 stage); Postoperative chemotherapy for …
patient676	2021-03-03 11:43:00	Bevacizumab	275	142	2021-03-01 20:09:37	2021-03-05 11:02:33	101.5	99	5.3	2.2	89.4	86.8	3.59	3.04	0.32	0.26	Postoperative chemotherapy for malignant tumors; Postoperative rectal adenocarcinoma; Colostomy status; Hypoproteinemia; Type 2 diabetes mellitus
patient677	2019-02-19 10:38:02	Bevacizumab	230	43	2019-02-14 12:13:46	2019-07-12 14:16:53	57	51.75	5	6.9	94.6	99.4	4.07	3.33	0.39	0.33	Chemotherapy for malignant tumors after surgery; Postoperative rectal malignant tumors (pT1N1bM1 IV stage); Rectal moderately differentiated adenocarcinoma with liver metastasis; Postoperative rectal malignant tumors (pT1N1bM1 IV stage); Postoperative radiofrequency ablation of liver metastasis; Postoperative rectal malignant tumors (pT1N1M1 IV stage); Rectal moderately differentiated adenocarcin…
patient678	2023-09-22 10:49:00	Bevacizumab	146	156	2023-09-19 19:11:39	2023-10-06 17:25:41	67	67	4.2	3.9	93	94.1	3.56	3.75	0.33	0.35	chemotherapy for malignant tumors after surgery; malignant tumors of the rectum; secondary malignant tumors of the abdominal cavity; secondary malignant tumors of the liver; bone marrow suppression after chemotherapy; targeted therapy for malignant tumors after surgery; malignant tumors of the descending colon; incomplete intestinal obstruction
patient679	2023-01-26 08:32:00	Bevacizumab	104	52	2023-01-25 10:27:23	2023-04-01 08:58:14	66	58	5	3.9	91.6	91.5	3.59	2.72	0.33	0.25	chemotherapy for postoperative malignant tumors; rectal malignancies; secondary malignancies of the lung; rectal polyps; chronic gastritis; kidney stones; senile cerebral atrophy; chronic nasopharyngitis; anemia; secondary malignancies of the abdominal cavity; secondary malignancies of the liver; peritoneal effusion; perfusion therapy for malignant tumors; targeted therapy for postoperative malig…
patient680	2020-10-13 09:07:57	Bevacizumab	238	176	2020-10-10 11:00:04	2021-02-19 09:55:52	99	98	3.1	2.2	92.1	100.3	4.54	3.6	0.42	0.36	Postoperative chemotherapy for malignant tumors; Postoperative chemotherapy for moderately differentiated adenocarcinoma of the rectum (pT4bN1M1 IVa stage); Secondary malignant tumors of the lung; Postoperative chemotherapy for moderately differentiated adenocarcinoma of the rectum; moderately differentiated adenocarcinoma of the rectum (pT4bN1M1 IVa stage); Postoperative chemotherapy for moderat…
patient681	2020-09-13 10:21:39	Bevacizumab	130	120	2020-09-11 09:40:33	2021-08-01 10:22:05	67	74	6.3	6	97.6	99.3	3.76	3.97	0.37	0.394	Postoperative chemotherapy for malignant tumors; Postoperative moderately differentiated adenocarcinoma of the right colon (T3N0M1a IVa); Postoperative moderately differentiated adenocarcinoma of the ascending colon (pT4bN0M1a IVA); Postoperative chemotherapy for moderately differentiated adenocarcinoma of the ascending colon (pT4bN0M1a IVA); Postoperative chemotherapy for moderately differentiat…
patient682	2021-02-06 11:09:19	Bevacizumab	72	63	2021-02-03 11:05:20	2021-04-19 11:34:37	85	82	2.4	3.3	108.1	106.4	2.46	3.44	0.27	0.37	Postoperative chemotherapy for malignant tumors; Signet ring cell carcinoma; Secondary malignant tumors of the abdominal cavity
patient683	2020-10-13 09:10:51	Bevacizumab	279	132	2020-10-12 09:56:59	2021-12-19 11:17:36	82	64	1.4	6.6	85.2	89.8	4.26	3.64	0.36	0.33	Chemotherapy for malignant tumors after surgery; moderately differentiated adenocarcinoma of the sigmoid colon (pT3N1M1a stage IV); secondary malignant tumors of the liver; postoperative chemotherapy for moderately differentiated adenocarcinoma of the sigmoid colon (pT3N1M1a stage IV); postoperative chemotherapy for moderately differentiated adenocarcinoma of the sigmoid colon (pT3N1M1a stage IV)…
patient684	2019-08-11 10:44:18	Bevacizumab	238	109	2019-08-09 10:28:00	2021-11-01 07:51:54	62.55	94.1	3.1	10	72.9	91.8	4.25	5.11	0.31	0.47	Chemotherapy for postoperative malignant tumors; sigmoid colon adenocarcinoma (pT4bN1M1 IVb); multiple gastric polyps; chronic non-atrophic antral gastritis; multiple colorectal polyps; secondary malignant tumors of the liver; sigmoid colon adenocarcinoma (T4bN1M1 IVB); chronic non-atrophic gastritis; sigmoid colon adenocarcinoma (pT4bN1M1 IVB); sigmoid colon adenocarcinoma (pT4bN1M1 IVB) with po…
patient685	2020-10-31 10:00:43	Bevacizumab	138	100	2020-10-30 17:37:05	2020-11-19 06:59:11	64	66	2.1	2.7	87.8	86.7	4.19	4.27	0.37	0.371	Postoperative chemotherapy for malignant tumors; Postoperative sigmoid colon mucinous adenocarcinoma; Postoperative colon mucinous adenocarcinoma; Postoperative chemotherapy for sigmoid colon mucinous adenocarcinoma (T4N2M1 IVa stage); Postoperative sigmoid colon mucinous adenocarcinoma (T4N2M1 IVa stage); Postoperative chemotherapy for sigmoid colon mucinous adenocarcinoma; Abdominal metastasis …
patient686	2023-07-10 07:40:00	Bevacizumab	136	147	2023-07-09 15:22:24	2023-09-16 17:26:59	104	98	4.1	4.9	95.5	106.9	2.44	1.89	0.23	0.2	chemotherapy for postoperative malignant tumors; malignant tumors of sigmoid colon; postoperative status; other specified; secondary malignant tumors of liver; secondary malignant tumors of mesenteric lymph nodes; postoperative thoracic spine; pneumonia; kidney stones; degenerative lesions of lumbar spine; senile brain atrophy; simple liver cyst; chronic cholecystitis; frozen shoulder; lipoma of …
patient687	2021-08-12 10:18:00	Apatinib	229	260	2021-08-11 13:25:42	2023-06-30 09:04:09	81	137	3.3	1.3	72.5	79.5	4.91	3.36	0.36	0.27	Chemotherapy for postoperative malignant tumors; poorly differentiated adenoma of the gastric antrum; residual gastritis; diverticulum of the ascending colon; targeted therapy for postoperative malignant tumors; malignant tumors of the gastric antrum; secondary malignant tumors of the lung; secondary malignant tumors of the axillary lymph nodes; secondary malignant tumors of the lymph nodes; seco…
patient688	2022-01-17 12:22:00	Bevacizumab	405	144	2022-01-17 09:43:59	2022-03-01 08:35:13	66	79	2.2	3.2	89.7	91.9	3.59	2.35	0.32	0.22	chemotherapy for malignant tumors after surgery; malignant tumors of the omentum; secondary malignant tumors of the abdominal cavity; maintenance chemotherapy for malignant tumors; secondary malignant tumors of the peritoneum
patient689	2022-09-30 09:26:00	Bevacizumab	235	232	2022-09-24 09:11:25	2022-10-24 09:20:29	60	55	4.8	2.3	104.3	107.7	2.79	2.6	0.29	0.28	Chemotherapy for postoperative malignant tumors; vulvar malignancies; secondary malignancies of the vagina; secondary malignancies of the urethra; cervical epithelial neoplasia; human papillomavirus infection
patient690	2022-12-13 08:51:00	Bevacizumab	191	56	2022-12-12 11:51:30	2023-02-15 09:19:08	58.4	54.7	3.3	4.2	89.2	93.7	4.11	3.16	0.366	0.296	Postoperative chemotherapy for malignant tumors; Pineal gland malignant tumors; Hydrocephalus
patient691	2022-09-23 08:40:00	Bevacizumab	119	83	2022-09-16 10:32:51	2022-10-17 09:13:02	54	55	2.8	7.2	113.8	114.8	1.89	2.3	0.22	0.26	Chemotherapy for malignant tumors after surgery; bilateral ovarian malignancies; secondary malignant tumors of fallopian tubes; secondary malignant tumors of the greater omentum; secondary malignant tumors of the liver; supraclavicular lymph node enlargement; moderate anemia; kidney stones; secondary malignant tumors of supraclavicular lymph nodes
patient692	2022-05-14 09:11:00	Bevacizumab	178	77	2022-05-12 16:50:26	2022-06-16 08:20:16	87	41	1.6	2.3	101.7	98.4	2.96	2.55	0.3	0.25	chemotherapy for malignant tumors after surgery; bilateral ovarian malignant tumors; secondary malignant tumors in the pelvis; secondary malignant tumors in the sigmoid colon; secondary malignant tumors in the rectum; secondary malignant tumors in the pelvic lymph nodes; secondary malignant tumors in the greater omentum; Müllerian duct cysts; malignant pleural effusions; mild anemia; liver cysts;…
patient693	2023-10-10 10:04:00	Bevacizumab	162	87	2023-10-08 23:12:27	2023-12-13 10:30:39	79	64	5.9	3.6	86.4	91	3.6	3.12	0.31	0.28	Chemotherapy for malignant tumors after surgery; bilateral ovarian malignancies; secondary malignant tumors of the greater omentum; simple renal cysts; reflux esophagitis; chronic atrophic gastritis; erosive gastritis; gallbladder polyps; pulmonary granuloma; splenic cysts; breast hyperplasia; kidney stones; breast adenosis
patient694	2022-10-11 08:57:00	Bevacizumab	338	318	2022-10-08 10:39:21	2022-10-12 09:00:51	89	85	2.6	3.3	104.2	103.8	3.54	3.39	0.37	0.35	Postoperative chemotherapy for malignant tumors; Fallopian tube malignancies; Fatty liver; Not elsewhere classified; Pelvic effusion; Ascites; Abnormal lung diagnostic imaging; Acquired renal cyst
patient695	2020-06-26 09:09:51	Bevacizumab	134	111	2020-06-25 12:16:01	2020-06-28 09:29:18	38	40	4.7	5.4	97.3	96.5	2.61	2.6	0.25	0.25	Chemotherapy for malignant tumors after surgery; Postoperative treatment of moderately differentiated adenocarcinoma of the ascending colon (cT4N1M1 stage IV)
patient696	2022-04-12 09:28:00	Bevacizumab	250	115	2022-04-07 14:10:05	2022-06-23 09:53:50	69	94	13.7	3.2	91.2	88.5	4.21	3.58	0.38	0.32	Postoperative chemotherapy for malignant tumors; malignant tumors of ascending colon; dilatation of ascending aorta; hypertension grade 1; coronary atherosclerosis; liver cysts; nontoxic multinodular goiter; chronic superficial gastritis; stress fractures; targeted therapy for postoperative malignant tumors; vertebral stress fractures; peritoneal effusion; peritoneal adhesions with intestinal obs…
patient697	2023-03-28 09:24:00	Bevacizumab	175	121	2023-03-27 16:52:06	2023-08-29 09:01:45	75	62	10.5	4.6	90	93.5	4.21	3.87	0.38	0.36	chemotherapy for malignant tumors after surgery; malignant tumors of ascending colon; space-occupying lesions of the liver; gastric mucosal lesions; follow-up examinations after surgery for malignant tumors; post-thyroidectomy; malignant tumors of the lung; hyperlipidemia; thyroid cysts; secondary malignant tumors of the liver; malignant tumors of the liver; maintenance chemotherapy for malignant…
patient698	2020-09-22 09:26:52	Bevacizumab	374	197	2020-09-21 10:50:36	2021-06-24 10:22:02	89	78	3.9	4.3	91.1	92.3	3.61	3.51	0.33	0.32	Postoperative chemotherapy for malignant tumors; cecal cancer with multiple abdominal metastases; secondary malignant tumors in the abdominal cavity; cecal cancer with extensive abdominal metastases; systemic extensive secondary malignant tumors; moderately differentiated adenocarcinoma of the right colon (pT4bN0M1; stage IV); colostomy status; postoperative chemotherapy for moderately differenti…
patient699	2023-09-07 08:36:00	Bevacizumab	351	181	2023-09-06 14:16:23	2023-10-21 09:37:12	73	64	4	4.7	91.7	90.5	4.92	4.31	0.45	0.39	chemotherapy for postoperative malignant tumors; ovarian malignancies; postoperative status of hysterectomy; postoperative status of bilateral salpingo-oophorectomy; hypertension; hepatitis B surface antigen carriers; chronic gastritis; gastric polyps; multiple colon polyps; peritoneal effusion; postoperative immunotherapy for malignant tumors; pelvic effusion
patient700	2022-04-09 08:07:00	Bevacizumab	99	60	2022-04-07 19:37:03	2022-06-05 12:05:01	104	74	4	3.5	104.1	111.2	2.94	2.33	0.31	0.26	Postoperative chemotherapy for malignant tumors; ovarian malignancies; bone marrow suppression after chemotherapy; mild anemia; kidney stones; gallstones; thrombocytopenia
patient701	2022-11-22 09:14:00	Bevacizumab	569	94	2022-11-21 16:39:10	2023-03-15 08:25:38	63	50	2.6	2.5	95.4	108.4	3.47	2.63	0.33	0.29	Postoperative chemotherapy for malignant tumors; ovarian malignancies; hypertension; type 2 diabetes; bone marrow suppression after chemotherapy; gallbladder polyps; benign ovarian tumors; endometriosis; chronic cervicitis; mild anemia; pelvic effusion; intrahepatic bile duct stones; aortic sclerosis; moderate anemia
patient702	2023-01-12 10:45:00	Bevacizumab	212	146	2023-01-11 10:13:07	2023-04-01 08:33:31	57	50	8.8	6.2	104.8	95.7	3.35	3.69	0.35	0.35	chemotherapy for malignant tumors after surgery; ovarian malignant tumors; secondary malignant tumors of the greater omentum; chronic atrophic gastritis; cervical intraepithelial neoplasia; grade Ⅰ; aortic sclerosis; rash; chronic gastritis; mild anemia; hypothyroidism; moderate anemia; secondary hypothyroidism
patient703	2020-07-18 10:52:09	Bevacizumab	109	54	2020-07-15 11:34:22	2021-07-24 10:06:39	83	70.6	8.3	19.6	106	104.3	3.84	3.04	0.41	0.317	Postoperative chemotherapy for malignant tumors; Postoperative adenocarcinoma of the splenic flexure of the colon (pT4aN2M1); Secondary malignant tumors of the liver; Colostomy status; Moderately differentiated adenocarcinoma of the splenic flexure of the colon; Moderately differentiated adenocarcinoma of the transverse colon (T4aN2aM1a IVA stage KRAS mutant); Moderately differentiated adenocarci…
patient704	2021-01-14 08:32:36	Bevacizumab	76	64	2021-01-08 10:10:14	2021-02-03 17:03:18	74	78	3.4	4.6	96.8	94.9	3.75	4.35	0.36	0.41	chemotherapy for malignant tumors after surgery; malignant tumors in the hepatic flexure of the colon; liver metastases; secondary malignant tumors of the liver; postoperative malignant tumors in the hepatic flexure of the colon; interventional treatment for malignant tumors; postoperative moderately differentiated adenocarcinoma of the hepatic flexure of the colon (pT3N0M1a stage IVA); moderatel…
patient705	2020-12-14 07:51:20	Bevacizumab	428	208	2020-12-13 09:42:46	2022-05-19 08:35:55	67.7	79	2.4	2.1	70.6	73.9	4.07	3.79	0.287	0.28	chemotherapy for malignant tumors after surgery; postoperative colon malignant tumors; personal history of colon malignant tumors; colon malignant tumors; chemotherapy after surgery for right-sided colon adenocarcinoma with multiple liver metastases (pT3N0M1a IVA stage); postoperative chemotherapy for right-sided colon adenocarcinoma with multiple liver metastases (pT3N0M1a IVA stage); postoperat…
patient706	2022-10-27 11:24:00	Bevacizumab	283	233	2022-10-25 09:38:02	2022-12-05 19:12:11	70	80	3	2.5	94.7	98.4	4.14	4.34	0.39	0.43	Postoperative chemotherapy for malignant tumors; malignant tumors of descending colon; benign tumors of sigmoid colon; chronic superficial gastritis; hypoproteinemia; liver cysts; simple renal cysts; maintenance chemotherapy for malignant tumors; targeted therapy for malignant tumors; immunotherapy for malignant tumors; chronic gastritis
patient707	2023-02-11 11:52:00	Bevacizumab	198	120	2023-02-07 17:10:07	2023-08-22 19:24:53	48	48	5.9	12.8	86.8	94.3	4.54	3.51	0.39	0.33	chemotherapy for malignant tumors after surgery; malignant tumors of the descending colon; status after bilateral oophorectomy; latent syphilis; urticaria; chronic gastritis; targeted therapy for malignant tumors after surgery; syphilis; malignant tumors of the colon; secondary malignant tumors of the adnexa; secondary malignant tumors of the pelvis; hypokalemia; hyperglyceridemia; hypomagnesemia
patient708	2023-03-16 09:46:00	Bevacizumab	561	350	2023-03-15 12:57:46	2023-12-10 07:44:51	62	47	3.2	3.1	98.7	94.2	3.81	3.42	0.38	0.32	Postoperative chemotherapy for malignant tumors; peritoneal malignancies; secondary malignancies of the fallopian tube; secondary malignancies of the ovary; secondary malignancies of the greater omentum; rib masses; gallstones; internal hemorrhoids; fatty liver; not elsewhere classified; mild anemia; pleural effusion; peritoneal effusion; pelvic masses; breast cysts; abnormal results of liver fun…
patient709	2022-05-09 08:30:00	Bevacizumab	399	275	2022-05-03 15:44:00	2022-05-10 07:58:49	84	99	2.8	2.3	71.7	70.8	5.75	4.96	0.41	0.35	Postoperative chemotherapy for malignant tumors; peritoneal malignancies; upper extremity venous thrombosis
patient710	2023-02-24 07:59:00	Anlotinib	166	155	2023-02-14 07:30:08	2023-04-18 07:47:22	92	82	5	3.2	91.3	88.7	5.08	5.14	0.46	0.46	Postoperative chemotherapy for malignant tumors; upper and lower lobe malignant tumors; allogeneic renal transplant status; hepatitis B surface antigen carriers; intrahepatic bile duct stones; emphysema; pericardial effusion (non-inflammatory); kidney stones
patient711	2023-08-28 09:26:00	Bevacizumab	188	149	2023-08-27 17:00:33	2023-10-11 09:53:00	114	105	6.4	5.1	90	92.9	4.52	3.94	0.41	0.37	chemotherapy for malignant tumors after surgery; secondary malignant tumors of the lung; postoperative immunotherapy for malignant tumors; space-occupying lesions of the lung; posthysterectomy status; hypertension; hyperlipidemia; dyslipidemia; infectious dermatitis; hepatic insufficiency; maintenance chemotherapy for malignant tumors; secondary malignant tumors of the lung; malignant tumors of t…
patient712	2021-11-24 10:13:00	Anlotinib	230	112	2021-11-22 19:23:01	2021-12-02 08:17:20	53	59	2.8	2.7	102.9	99.4	3.83	3.57	0.394	0.36	chemotherapy for malignant tumors after surgery; immunotherapy for malignant tumors after surgery; malignant tumors in the right lower lobe of the lung; interstitial pneumonia; chronic obstructive pulmonary disease; pleural effusion; type 2 diabetes; mild anemia; malignant tumors in the right upper lobe of the lung; steroid-induced diabetes; subcortical arteriosclerotic encephalopathy; kidney sto…
patient713	2023-02-16 08:08:00	Bevacizumab	144	74	2023-02-14 13:33:13	2023-05-02 12:43:51	52	53	1.9	4	106.9	121.5	2.88	2.14	0.31	0.26	chemotherapy for malignant tumors after surgery; immunotherapy after malignant tumor surgery; bilateral ovarian malignancies; post-operative liver surgery; pancreatic head mass; pleural effusion; abnormal results of liver function tests; thyroid nodules; pelvic effusion; kidney stones; mild anemia; bone marrow suppression after chemotherapy; follow-up examination after malignant tumor surgery; ta…
patient714	2023-04-06 11:03:00	Anlotinib	391	289	2023-04-05 14:33:22	2023-05-27 22:17:34	71	78	4.6	10.1	93.4	90	3.46	4.39	0.32	0.4	Chemotherapy for malignant tumors after surgery; immunotherapy after malignant tumor surgery; renal malignant tumors; secondary malignant tumors in muscles; deep vein thrombosis of lower extremities; kidney stones; non-toxic multinodular goiter; follow-up examination after malignant tumor surgery; nodular goiter; targeted therapy after malignant tumor surgery
patient715	2022-12-20 09:03:00	Bevacizumab	371	304	2022-12-17 11:43:57	2023-01-11 09:28:38	58	59	2.7	1.1	83.3	85.3	4.36	3.89	0.36	0.33	Chemotherapy for malignant tumors after surgery; immunotherapy for malignant tumors after surgery; targeted therapy for malignant tumors after surgery; malignant tumors in the left lower lobe of the lung; secondary malignant tumors of the pleura; secondary malignant tumors of the brain; hypertension grade 3 (extremely high risk)
patient716	2023-03-22 09:19:00	Bevacizumab	416	235	2023-03-16 08:18:52	2023-10-16 18:09:27	70	107	5.2	4.4	86.6	88.3	3.22	3.93	0.28	0.35	chemotherapy for malignant tumors after surgery; immunotherapy for malignant tumors after surgery; targeted therapy for malignant tumors after surgery; malignant tumors of sigmoid colon; diabetes; hypertension; hyperuricemia; simple renal cysts; chronic cholecystitis; splenic infarction; radiotherapy for malignant tumors after surgery; acquired renal cysts; colon surgery
patient717	2023-01-31 10:45:00	Apatinib	340	141	2023-01-30 11:03:06	2023-04-14 18:16:23	64	64	2.9	3.5	97	99.7	3.03	3.12	0.29	0.31	Postoperative chemotherapy for malignant tumors; postoperative immunotherapy for malignant tumors; postoperative targeted therapy for malignant tumors; esophageal malignancies; hypokalemia; mixed hyperlipidemia; mild anemia; bone marrow suppression after chemotherapy
patient718	2022-05-27 10:25:00	Bevacizumab	97	130	2020-09-07 10:03:00	2022-11-29 06:55:00	95	91	10.7	4.5	90.1	107.9	5.47	3.02	0.49	0.33	Chemotherapy for malignant tumors after surgery; targeted therapy for malignant tumors after surgery; malignant tumors in the left lower lobe of the lung; secondary malignant tumors of the lung; secondary malignant tumors of the bone; lung infection; mild anemia; degenerative lesions of the cervical spine; hypothyroidism
patient719	2022-04-27 08:20:00	Bevacizumab	220	173	2022-04-19 19:13:43	2022-10-13 13:22:02	68	76	3.3	1.1	96.7	99.7	3	3.17	0.29	0.32	chemotherapy for malignant tumors after surgery; targeted therapy for malignant tumors after surgery; endometrial malignant tumors; secondary malignant tumors of the lung; secondary malignant tumors of the bone; hypokalemia; hypocalcemia; mild anemia; acquired loss of unilateral fingers [including thumbs]; iliac artery sclerosis; adrenal calcification; aortic sclerosis; retroperitoneal lymphadeno…
patient720	2021-10-23 10:46:00	Bevacizumab	298	239	2021-10-21 09:17:15	2021-12-22 12:48:41	72	71	7.6	4.2	80.3	80.5	4.16	5.63	0.33	0.45	chemotherapy for malignant tumors after surgery; targeted therapy for malignant tumors after surgery; poorly differentiated adenocarcinoma of the rectum (pT3N2M1); liver metastasis of rectal cancer; sinus tachycardia; secondary malignant tumors of the liver; chemotherapy course for tumors; targeted therapy for malignant tumors; malignant tumors of the rectum; maintenance chemotherapy for malignan…
patient721	2022-08-24 14:40:00	Bevacizumab	325	92	2022-08-23 18:40:06	2022-11-23 12:36:37	51	49	2.6	2	85.4	96	3.7	4.21	0.32	0.4	Postoperative chemotherapy for malignant tumors; targeted therapy for postoperative malignant tumors; rectal malignancies; secondary adrenal malignancies; interstitial pneumonia; arthralgia; lower limb edema; mild anemia; hypoproteinemia; peritoneal effusion; abnormal results of liver function tests; postoperative radiotherapy for malignant tumors
patient722	2022-04-05 08:12:00	Bevacizumab	227	223	2022-03-31 07:53:25	2022-04-28 08:59:02	64	59	5.3	4.8	96.6	98.6	3.82	3.65	0.37	0.36	Postoperative chemotherapy for malignant tumors; Postoperative targeted therapy for malignant tumors; Rectal malignancies; Mixed hemorrhoids; Pelvic tumors
patient723	2022-11-25 10:28:00	Bevacizumab	178	118	2022-11-23 18:05:11	2022-12-18 10:03:54	45	41	2.5	5.7	93.3	96.3	4.05	3.77	0.38	0.36	Postoperative chemotherapy for malignant tumors; Postoperative targeted therapy for malignant tumors; Rectal malignancies; Liver cysts; Hydronephrosis with ureterolithiasis; Colostomy status; Hypertriglyceridemia; Ureteral dilatation; Hydronephrosis; Postoperative status; Other specified
patient724	2022-08-12 10:32:00	Bevacizumab	380	164	2022-08-09 18:56:07	2023-05-17 18:36:10	52	76	3.9	8.3	95.4	95.1	3.72	3.7	0.36	0.35	Postoperative chemotherapy for malignant tumors; Postoperative targeted therapy for malignant tumors; Rectal malignant tumors; Secondary malignant tumors of the lung; Secondary malignant tumors of multiple lymph nodes; Ureteral obstruction; Targeted therapy for malignant tumors; Postoperative radiotherapy for malignant tumors; Secondary malignant tumors of the bone and bone marrow; Radiotherapy f…
patient725	2021-09-07 09:41:00	Bevacizumab	226	198	2021-09-06 09:33:44	2021-10-15 07:20:43	67	63	1.3	2.1	97.4	99.4	3.05	3.08	0.3	0.31	postoperative chemotherapy for malignant tumors; postoperative targeted therapy for malignant tumors; rectal malignant tumors; postoperative chemotherapy for malignant tumors; left abdominal wall incision fistula; postoperative sigmoid colon malignant tumors; abdominal wall incision fistula; sigmoid colon adenocarcinoma; sigmoid colon malignant tumors; postoperative intestinal abdominal wall fist…
patient726	2023-08-10 07:56:00	Bevacizumab	210	241	2023-08-09 18:36:36	2023-08-23 18:02:58	68	76	5.3	5.1	73	72.9	4.52	4.35	0.33	0.32	chemotherapy for malignant tumors after surgery; targeted therapy for malignant tumors after surgery; rectal malignant tumors; multiple colon polyps; endometriosis; liver cysts; pulmonary bullae; cervical Nabow cysts; radiotherapy after malignant tumor surgery; secondary malignant tumors of the mesentery; pelvic effusion; mild anemia
patient727	2021-11-28 09:57:00	Bevacizumab	306	235	2021-11-23 18:48:07	2021-12-17 18:01:59	52	45	4.1	7.1	90.1	92.3	3.65	3.91	0.33	0.36	Postoperative chemotherapy for malignant tumors; Postoperative targeted therapy for malignant tumors; Postoperative liver metastasis of rectal cancer; Postoperative lung metastasis of rectal cancer; Upper esophageal cyst; Chronic non-atrophic gastritis; Right pleural effusion; Pelvic effusion; Postoperative immunotherapy for malignant tumors; Type 2 diabetes
patient728	2023-10-02 09:08:00	Bevacizumab	173	180	2023-10-01 19:04:35	2023-11-03 19:00:46	60	53	3.4	4.9	99	100.8	4.14	3.9	0.41	0.39	Postoperative chemotherapy for malignant tumors; Postoperative targeted therapy for malignant tumors; Malignant tumors in the right upper lobe of the lung; Secondary malignant tumors in the hilar lymph nodes; Secondary malignant tumors in the mediastinal lymph nodes; Obstructive pneumonia; Postoperative status of hysterectomy; Hypertension; Ulcerative colitis; Multiple liver cysts; Lacunar cerebr…
patient729	2023-11-14 11:46:00	Bevacizumab	153	183	2023-11-13 12:32:14	2023-12-13 09:09:34	69	69	8.5	5.5	99.8	96.4	4.19	4.15	0.42	0.4	chemotherapy for malignant tumors after surgery; targeted therapy for malignant tumors after surgery; malignant tumors of sigmoid colon; secondary malignant tumors of brain; secondary malignant tumors of lung; left atrial enlargement; type 2 diabetes; aortic valve insufficiency; liver cyst; gallstones; sinus tachycardia; trunk lipoma; prostatic hyperplasia; increased creatine kinase
patient730	2023-09-16 08:34:00	Bevacizumab	204	193	2023-09-15 14:29:26	2023-10-06 13:21:25	79	77	5.1	5.5	87.5	85.9	5.03	5.31	0.44	0.46	Chemotherapy for postoperative malignant tumors; targeted therapy for postoperative malignant tumors; malignant tumors of the sigmoid colon; secondary malignant tumors of the liver; grade 3 hypertension (very high risk); hypertriglyceridemia; benign tumors of the sigmoid colon; multiple colon polyps; abnormal lung diagnostic imaging; gallbladder polyps; hydronephrosis with nephroureteral stones; …
patient731	2023-09-21 11:10:00	Bevacizumab	368	228	2023-09-20 15:26:21	2023-12-02 20:50:14	44	59	6.2	8.8	97.5	98.9	3.17	3.61	0.31	0.36	chemotherapy for postoperative malignant tumors; targeted therapy for postoperative malignant tumors; malignant tumors of the sigmoid colon; secondary malignant tumors of the liver; secondary malignant tumors of the lungs; secondary malignant tumors of the abdominal cavity; colostomy status; poor wound healing after surgery
patient732	2022-07-25 09:19:00	Bevacizumab	175	124	2022-07-23 18:33:10	2023-11-10 14:11:08	49	49	6.6	9.1	94.5	101.9	3.97	3.68	0.38	0.38	Chemotherapy for malignant tumors after surgery; targeted therapy for malignant tumors after surgery; malignant tumors of sigmoid colon; secondary malignant tumors of lung; chronic cholecystitis; multiple liver cysts; internal hemorrhoids; abnormal lung diagnostic imaging; targeted therapy for malignant tumors; immunotherapy after malignant tumor surgery
patient733	2023-08-14 09:24:00	Bevacizumab	303	181	2023-08-12 11:58:39	2023-10-15 11:05:49	53	47	2.6	3.2	92.9	100.8	3.93	3.56	0.37	0.36	chemotherapy for malignant tumors after surgery; targeted therapy for malignant tumors after surgery; malignant tumors of sigmoid colon; type 2 diabetes; ileostomy status; rectal space-occupying lesions; postoperative intestinal anastomotic leakage; follow-up examination after combined treatment of malignant tumors
patient734	2023-03-17 14:27:00	Anlotinib	221	145	2022-12-15 09:58:48	2023-05-06 08:47:22	91	54	3.1	4.8	103.5	94.7	4	3.18	0.41	0.3	Postoperative chemotherapy for malignant tumors; Postoperative targeted therapy for malignant tumors; Pancreatic malignancies; Secondary malignancies of intra-abdominal lymph nodes; Secondary malignancies of lungs; Coronary heart disease; Hypertension grade 1; Postoperative immunotherapy for malignant tumors
patient735	2022-06-21 11:19:00	Bevacizumab	105	31	2022-06-16 07:48:38	2022-12-26 08:45:00	56	61	67.7	8.2	97.7	79.4	3.52	3.73	0.34	0.3	Postoperative chemotherapy for malignant tumors; Postoperative targeted therapy for malignant tumors; Drug-induced dermatitis [drug eruption]; Malignant tumors of the ascending colon; Secondary malignant tumors of the adnexa; Secondary malignant tumors of the abdominal lymph nodes; Secondary malignant tumors of the peritoneum; Neutropenia; Post-chemotherapy bone marrow suppression; Hypersplenism;…
patient736	2023-05-31 09:38:00	Bevacizumab	85	213	2023-05-25 08:21:40	2023-06-03 07:47:15	61	70	0.9	3.3	88.1	87.5	2.77	3.13	0.24	0.27	Chemotherapy for postoperative malignant tumors; targeted therapy for postoperative malignant tumors; malignant tumors of the small intestine; secondary malignant tumors in the abdominal cavity; bone marrow suppression after chemotherapy; intestinal obstruction; hyponatremia; hypochloremia; hypoproteinemia; mild anemia; hypertension grade 3 (very high risk); simple renal cyst; cervical lipoma; si…
patient737	2023-09-20 07:17:00	Bevacizumab	281	142	2023-09-18 12:59:14	2023-12-17 10:55:52	96	96	9	26	100	110.6	4.2	3.85	0.42	0.43	Postoperative chemotherapy for malignant tumors; Postoperative targeted therapy for malignant tumors; Port insertion; Ureteral stent removal; Secondary malignant tumors of the liver; Malignant tumors of the bladder; Malignant tumors of the urachal cavity; Secondary malignant tumors of the abdominal cavity; Malignant tumors of the colon; Prostatic hyperplasia; Pneumonia; Fatty liver; Not elsewhere…
patient738	2023-06-30 12:43:00	Bevacizumab	315	125	2023-06-25 08:26:46	2023-09-21 17:22:17	65	60	2	5.4	94	95.8	3.82	3.31	0.36	0.32	Postoperative chemotherapy for malignant tumors; Postoperative targeted therapy for malignant tumors; Malignant tumors of the ascending colon; Secondary malignant tumors of the liver; Colon polyps; Interventional treatment of malignant tumors; Adenocarcinoma of the ascending colon (pT2N0M1 Stage IV)
patient739	2022-07-16 12:46:00	Apatinib	314	198	2022-07-08 10:12:29	2022-07-30 10:06:20	76	72	2.8	2.1	94.7	105.8	2.43	1.55	0.23	0.16	Chemotherapy for malignant tumors after surgery; targeted therapy for malignant tumors after surgery; breast malignancies; secondary malignancies of the chest wall; secondary malignancies of the bones; deep vein thrombosis of the lower extremities; tumor anemia; hypoproteinemia; moderate malnutrition; immunotherapy after malignant tumor surgery; chronic intractable pain; abnormal coagulation func…
patient740	2022-08-30 09:00:00	Bevacizumab	307	205	2022-08-29 11:44:44	2022-10-13 08:00:41	61	70	2.2	2.5	92.3	90.4	3.25	3.14	0.3	0.28	Chemotherapy for postoperative malignant tumors; targeted therapy for postoperative malignant tumors; ovarian malignant tumors; pelvic tumors; pulmonary space-occupying lesions; ureteral dilatation; hydronephrosis; uterine leiomyoma; cervical leiomyoma; renal tumors; secondary malignant tumors of the lungs; secondary malignant tumors of the liver; secondary malignant tumors of the abdominal cavit…
patient741	2023-06-01 10:30:00	Bevacizumab	157	151	2023-05-31 17:13:35	2023-07-11 18:29:27	64	86	3.6	5.9	99.2	104	3.65	2.97	0.36	0.31	Chemotherapy for malignant tumors after surgery; targeted therapy for malignant tumors after surgery; ovarian malignant tumors; secondary malignant tumors of the liver; Hashimoto's thyroiditis; mixed hyperlipidemia; hypercholesterolemia; mild anemia
patient742	2023-04-13 16:18:00	Anlotinib	177	144	2023-04-12 17:57:58	2023-08-19 06:47:01	60	54	5.2	2.8	99.7	101.7	3.76	3.46	0.38	0.35	chemotherapy for malignant tumors after surgery; targeted therapy for malignant tumors after surgery; skull malignant tumors; secondary malignant tumors of the femur; uterine leiomyoma; bone marrow suppression after chemotherapy; pelvic effusion; vulvar lipoma; secondary malignant tumors of the lungs; abnormal lung diagnostic imaging
patient743	2022-09-30 12:10:00	Bevacizumab	171	109	2022-09-27 09:44:33	2023-10-01 07:18:49	94	80	7.2	5.1	90.1	84.7	4.77	5.22	0.43	0.44	Postoperative chemotherapy for malignant tumors; Postoperative targeted therapy for malignant tumors; Colon malignancies; Rectal malignancies; Rectosigmoid junction malignancies; Rectosigmoid junction borderline tumors; Secondary malignancies of the peritoneum; Secondary malignancies of the greater omentum; Secondary malignancies of the diaphragm; Rectosigmoid junction malignancies; Colostomy sta…
patient744	2022-03-22 08:53:00	Bevacizumab	247	124	2022-03-21 13:14:09	2022-06-28 12:33:01	43	40	3.1	2.4	90.9	96.1	4.53	4.09	0.41	0.39	chemotherapy for malignant tumors after surgery; targeted therapy for malignant tumors after surgery; malignant tumors of descending colon; hypertension grade 2; urinary tract infection; multiple colon polyps; rectal polyps; gastric polyps; chronic gastritis
patient745	2022-09-08 09:51:00	Bevacizumab	233	152	2022-09-03 07:31:17	2022-11-04 18:47:14	63	48	2.4	6.8	89.6	84.9	3.66	3.65	0.33	0.31	Postoperative chemotherapy for malignant tumors; Postoperative targeted therapy for malignant tumors; Malignant tumors of the descending colon; Secondary malignant tumors of the lung; Secondary malignant tumors of the liver; Hypertriglyceridemia; Hyperuricemia; Anemia; Hypercholesterolemia with endogenous hyperglyceridemia; Mild anemia
patient746	2022-06-17 09:43:00	Bevacizumab	280	256	2022-06-16 18:42:13	2022-07-04 09:07:24	53	54.3	4.4	5	96.7	97.1	3.13	3.58	0.303	0.348	Postoperative chemotherapy for malignant tumors; Postoperative targeted therapy for malignant tumors; Basal ganglia malignant tumors; Follow-up examination after combined treatment for malignant tumors; Hypopituitarism; Hypothyroidism; Pneumonia; Sepsis; Drug-induced liver injury
patient747	2022-10-03 09:28:00	Bevacizumab	358	199	2022-09-30 09:25:55	2023-02-02 08:35:35	67	75	2	3.6	66.7	76.5	4.93	5.03	0.33	0.39	Chemotherapy for malignant tumors after surgery; Targeted therapy for malignant tumors after surgery; Malignant tumors of the transverse colon; Poor wound healing after surgery
patient748	2023-03-14 10:28:00	Bevacizumab	319	163	2023-03-13 13:22:16	2023-08-22 11:56:57	82	77	6.8	6.1	83	96.5	3.52	3.7	0.29	0.36	Postoperative chemotherapy for malignant tumors; Postoperative targeted therapy for malignant tumors; Malignant tumors of the transverse colon; Chronic gastritis; Gastric polyps; Malignant tumors of the colon
patient749	2023-06-15 11:34:00	Bevacizumab	378	283	2023-06-13 08:13:28	2023-09-14 10:08:48	60	62	2.5	2.9	82.4	88.5	4.03	3.9	0.33	0.35	Postoperative chemotherapy for malignant tumors; Postoperative targeted therapy for malignant tumors; Postoperative immunotherapy for malignant tumors; Malignant tumors of the cervix; Malignant tumors of the nasopharynx; Combined cancer; Secondary malignant tumors of the pelvic lymph nodes; Abnormal lung diagnostic imaging; Maintenance chemotherapy for malignant tumors; Targeted therapy for malig…
patient750	2022-05-13 08:29:00	Bevacizumab	243	152	2022-05-12 08:40:50	2022-05-24 09:37:47	51	58	4	2.8	85.7	86.2	3.57	3.84	0.31	0.33	Chemotherapy for malignant tumors after surgery; targeted therapy for malignant tumors after surgery; immunotherapy for malignant tumors after surgery; malignant tumors of the rectum; simple renal cysts
patient751	2023-03-03 09:34:00	Bevacizumab	222	162	2023-02-24 17:07:25	2023-11-15 17:45:34	44	61	1.6	4.5	89.2	92.7	4.44	3.97	0.4	0.37	Postoperative chemotherapy for malignant tumors; Postoperative targeted therapy for malignant tumors; Postoperative immunotherapy for malignant tumors; malignant tumors in the right lower lobe of the lung; secondary malignant tumors of the lung; secondary malignant tumors of the bone; hypercholesterolemia; rheumatic tricuspid regurgitation; coronary atherosclerosis; liver cysts; simple renal cyst…
patient752	2022-08-24 08:37:00	Bevacizumab	408	393	2022-08-22 08:21:26	2022-09-21 18:23:28	47	48	1.9	3	74.2	78	3.3	3.18	0.25	0.25	Postoperative chemotherapy for malignant tumors; Postoperative targeted therapy for malignant tumors; Postoperative immunotherapy for malignant tumors; Malignant tumors of ascending colon; Frequent premature atrial contractions; Follow-up examination after surgery for malignant tumors
patient753	2023-11-08 11:02:00	Apatinib	351	398	2023-11-06 17:36:28	2023-11-28 19:59:46	52	66	5.1	7.7	86.5	93.4	3.93	2.89	0.34	0.27	Postoperative chemotherapy for malignant tumors; Postoperative targeted therapy for malignant tumors; Postoperative immunotherapy for malignant tumors; Secondary malignant tumors of the neck; Malignant tumors of the vocal cords; Hypoproteinemia; Mild anemia; Sinus tachycardia; Vocal cord paralysis; Non-toxic multiple thyroid nodules; Degenerative lesions of the spine; Simple renal cysts; Prostati…
patient754	2023-07-19 10:25:00	Anlotinib	168	246	2023-07-14 09:39:59	2023-08-10 18:40:16	73	68	0.6	6.1	67.2	65.1	4.48	4.67	0.3	0.3	Postoperative chemotherapy for malignant tumors; Postoperative targeted therapy for malignant tumors; Postoperative immunotherapy for malignant tumors; Nasal malignant melanoma; Chronic sinusitis; Maxillary sinus cyst; Emphysema; Simple renal cyst; Mild anemia; Hypertension grade 1
patient755	2023-02-25 09:47:00	Bevacizumab	233	139	2023-02-22 15:54:52	2023-06-25 17:58:17	64	71	1	4.5	101.5	106.3	3.27	3.48	0.33	0.37	chemotherapy for malignant tumors after surgery; targeted therapy for malignant tumors after surgery; recurrence of malignant tumors; sigmoid colon tumors; malignant tumors of sigmoid colon; benign tumors of ascending colon; sigmoid colon polyps; gastric polyps; multiple colon polyps
patient756	2023-05-31 11:28:00	Bevacizumab	310	204	2023-05-31 08:40:27	2023-10-23 08:40:20	79	82	4.6	8.2	89.2	88.3	4.8	5.64	0.43	0.5	chemotherapy for malignant tumors after surgery; targeted therapy for malignant tumors after surgery; parietal lobe malignancies; pityrosporum folliculitis; cerebral edema; follow-up examinations after surgery for malignant tumors; fatty liver; not elsewhere classified; acquired gallbladder absence; post-cholecystectomy status; nutritional risk; immunotherapy after surgery for malignant tumors
patient757	2023-02-01 10:02:00	Bevacizumab	180	154	2023-01-30 17:46:27	2023-02-03 14:04:41	53	54	3.3	1.2	69	70	5.32	4.56	0.37	0.32	Postoperative chemotherapy for malignant tumors; Postoperative targeted therapy for malignant tumors; Parietal and temporal lobe malignancies; Poor wound healing after surgery; Complicated urinary tract infection; Hyponatremia; Chemotherapy for terminal malignancies
patient758	2022-05-08 09:58:00	Bevacizumab	218	146	2022-05-05 14:50:29	2022-12-23 17:31:23	77	95	5.9	9.5	102.6	91.8	3.88	4.52	0.4	0.42	Postoperative chemotherapy for malignant tumors; Postoperative targeted therapy for malignant tumors; Suprasellar region malignant tumors; Type 2 diabetes; Hyperlipidemia; Hypopituitarism; Mixed hyperlipidemia; Hepatic insufficiency; Supportive treatment for malignant tumors; Secondary hypothyroidism; Hypertriglyceridemia
patient759	2021-07-25 11:07:00	Anlotinib	202	145	2021-07-18 19:42:14	2021-12-27 12:44:14	109.6	108	2.9	3.7	92.4	92.2	4.45	4.6	0.41	0.42	Chemotherapy for malignant tumors after surgery; targeted therapy for malignant tumors; recurrence of left lower lung adenocarcinoma after surgery with multiple lymph nodes and bone metastases in the left pleura, cervical thoracoabdominal region (rT3N3M1 stage IVB); secondary malignant tumors in multiple lymph nodes in the cervical thoracoabdominal region; secondary malignant tumors in the verteb…
patient760	2021-08-18 10:03:00	Bevacizumab	252	146	2021-08-17 18:38:45	2021-09-29 09:11:29	100.1	94	3.8	3.5	86.5	87.5	4.15	4.57	0.36	0.4	Postoperative chemotherapy for malignant tumors; targeted therapy for malignant tumors; rectal ulcerative invasive moderately to poorly differentiated adenocarcinoma with lung metastasis (pT4aN2M1a IVA); secondary malignant tumors of the lung; ileal double-lumen stoma status; hypertension stage 1 (high risk); emphysema
patient761	2021-11-18 07:53:00	Bevacizumab	641	193	2021-11-17 09:23:01	2022-08-11 07:39:20	65	67	4.6	22.8	70.5	102.3	4.14	3.93	0.29	0.4	Postoperative chemotherapy for malignant tumors; Targeted therapy for malignant tumors; Moderately differentiated adenocarcinoma of the hepatic flexure of the colon; Secondary malignant tumors of the peritoneum; Liver cysts; Bilateral renal cysts; Prostatic calcifications; Moderately differentiated adenocarcinoma of the hepatic flexure of the colon (T4bN2bMx IIIC KRAS mutation); Moderately differ…
patient762	2021-12-11 09:56:00	Bevacizumab	309	167	2021-12-07 12:58:40	2023-08-15 08:17:44	83	88	2.5	6.5	96.2	106.4	4.19	3.77	0.4	0.4	Targeted therapy for postoperative malignant tumors; Chemotherapy for postoperative malignant tumors; Moderately differentiated adenocarcinoma of the rectum (ycT3NxM0); Postoperative recurrence of moderately differentiated adenocarcinoma of the rectum (ycT3NxM0) with lung metastasis (stage IVA); Secondary malignant tumors of the lung; Jugular vein thrombosis; Hyperlipidemia; Postoperative recurre…
patient763	2021-12-13 10:10:00	Bevacizumab	468	446	2021-12-11 09:46:48	2022-03-03 13:52:07	65	56	1.9	3.7	88.3	90.5	3.5	4.09	0.31	0.37	Targeted therapy for postoperative malignant tumors; Chemotherapy for postoperative malignant tumors; Sigmoid colon tumors (T3N2bM1a IVA stage) (postoperative); Targeted therapy for postoperative malignant tumors; Poorly differentiated adenocarcinoma of the sigmoid colon (pT4N2bM1a IVa stage postoperative); Malignant tumors of the sigmoid colon; Benign tumors of the rectum
patient764	2023-01-07 10:32:00	Bevacizumab	317	164	2023-01-04 18:10:51	2023-11-06 18:12:52	70	57	6.7	7.4	91.8	92.1	4.97	5.42	0.46	0.5	Hand abscess; spontaneous joint dislocation; postoperative chemotherapy for malignant tumors; temporo-parietal-occipital malignancies; cerebral edema; abnormal lung diagnostic imaging; type 2 diabetes mellitus; fatty liver; not elsewhere classified; liver cyst; prostatic hyperplasia; cognitive impairment; postoperative targeted therapy for malignant tumors; postoperative immunotherapy for maligna…
patient765	2021-10-19 19:02:00	Anlotinib	376	431	2021-10-16 09:04:58	2021-10-21 09:13:35	45	55	5.5	3.2	80.6	82.7	3.72	3.29	0.3	0.27	Moderately differentiated squamous cell carcinoma of the esophagus (pT4bN1M0 G2 IVA stage); malignant tumor of the middle thoracic esophagus; esophagogastric anastomotic fistula; inflammation of the middle and lower fields of both lungs; axillary fracture of the fifth rib; left kidney cyst; kidney stones (bilateral)
patient766	2018-12-18 10:42:19	Apatinib	160	146	2018-12-17 11:47:15	2019-01-14 10:18:47	48	58	6	6.2	73.8	74.5	4.24	3.88	0.31	0.29	Moderately differentiated squamous cell carcinoma of the middle esophagus with liver and left adrenal metastasis after surgery; Esophageal malignancy
patient767	2019-08-27 09:48:31	Anlotinib	141	103	2019-08-26 09:47:03	2019-10-05 09:56:51	57.55	56	5.6	6	94.6	98.8	2.94	3.21	0.28	0.32	Well-to-moderately differentiated squamous cell carcinoma of the upper thoracic esophagus (cT3N2M0 stage IIIA); esophageal malignancy; hypertension grade 2 (very high risk group); type 2 diabetes; esophageal-tracheal fistula; well-to-moderately differentiated squamous cell carcinoma of the upper thoracic esophagus (cT3N2M0 stage IIIA); hypertension grade 2 (very high risk group); 1. Well-to-moder…
patient768	2023-12-21 09:32:00	Anlotinib	630	464	2023-12-19 19:37:25	2023-12-24 12:08:28	55	56	6.9	4.8	92.3	88.8	3.91	3.94	0.36	0.35	Esophageal adenocarcinoma; lung infection; malnutrition
patient769	2019-05-21 09:34:31	Sorafenib	74	58	2019-05-18 07:25:11	2019-05-23 22:40:18	89	147	12.6	22.7	104.7	110.4	2.35	1.83	0.25	0.2	Esophageal-gastric varicose bleeding; portal hypertension; primary liver cancer with intrahepatic and bilateral lung metastasis; secondary malignant tumors of the liver; secondary malignant tumors of the lungs; post-TACE for liver cancer; cirrhosis after hepatitis B; chronic calculous cholecystitis; emphysema; kidney stones
patient770	2019-03-05 10:20:52	Ranibizumab	256	197	2019-02-10 23:46:10	2020-09-09 11:05:55	138	203	2.8	2	89.8	100	2.83	2.64	0.25	0.26	Esophageal squamous cell carcinoma; malnutrition; respiratory failure
patient771	2022-01-27 16:30:00	Anlotinib	83	80	2022-01-21 09:18:52	2022-02-24 09:09:04	62	68	6.3	7.9	91.4	92.6	3.97	3.52	0.36	0.33	Severe squamous epithelial dysplasia of the cervical esophagus (pTisN0M0); gastrostomy status; psoriasis; acute pharyngitis; coronary atherosclerosis; nodular goiter; aortic sclerosis; multiple cysts of the right kidney; atypical hyperplasia of the esophageal mucosa; chemotherapy; preventive immunotherapy; cystic goiter; simple renal cyst; chemotherapy for malignant tumors before surgery; gastros…
patient772	2021-06-03 17:26:00	Anlotinib	468	105	2021-05-24 10:28:47	2021-06-09 10:15:06	43	63	5	6.2	88.5	95.4	4.61	4.31	0.41	0.41	Esophageal malignancy; cachexia; severe pneumonia; atelectasis; mediastinal lymphadenopathy; hepatic insufficiency; hypoproteinemia; respiratory failure
patient773	2018-11-27 15:56:59	Apatinib	160	382	2018-11-20 08:43:05	2019-07-02 12:54:28	69.76	115.56	5.4	2.9	95.9	104.9	4.13	1.85	0.4	0.19	Squamous cell carcinoma of the esophageal-cardiac junction; Esophageal malignant tumor; Epiglottic squamous cell carcinoma after surgery; Metastasis to the liver, spleen, and gastric space of squamous cell carcinoma of the esophageal-cardiac junction after comprehensive treatment
patient774	2021-09-08 20:10:00	Sunitinib	229	435	2021-09-06 10:40:45	2021-09-15 10:50:23	58	82	6.9	13	95.4	91.2	1.09	2.6	0.1	0.24	After surgery for duodenal stromal tumor; severe anemia; secondary malignant tumor of the greater omentum; secondary malignant tumor of the bladder
patient775	2017-10-10 07:57:50	Bevacizumab	183	136	2017-09-07 10:57:38	2018-06-12 11:39:22	67	56	4.8	5.8	90.8	98.7	4.34	3.96	0.39	0.39	Multiple systemic metastases (lung, liver, lymph nodes) after surgery for ampullary carcinoma of the duodenum (pT2N1M1 stage IV); systemic extensive secondary malignant tumors; postoperative invasive ductal carcinoma of the right breast (pT1N1M0 stage ⅡA); nodular goiter; old pulmonary tuberculosis; chronic hepatitis B virus carriers; gallbladder stones; multiple systemic metastases (liver, lung,…
patient776	2018-05-02 15:04:41	Bevacizumab	304	391	2018-04-30 09:59:02	2018-05-23 07:05:03	76	80	4	5.8	95.5	95.3	3.36	3.4	0.32	0.32	Duodenal cancer with liver and abdominal metastasis; duodenal malignancy; postoperative gastrojejunostomy; postoperative duodenal cancer; multiple liver metastases
patient777	2018-04-08 11:25:08	Apatinib	101	56	2018-04-05 10:34:52	2018-04-13 10:46:34	50.9	71	22.3	33.2	97.2	104.8	3.19	2.51	0.31	0.26	Germ cell tumor with liver and lung metastasis; secondary malignant tumor of the liver; secondary malignant tumor of the lung; lung infection; deep vein thrombosis of the left lower extremity
patient778	2020-11-25 09:39:00	Bevacizumab	450	275	2020-11-24 13:16:33	2021-02-23 06:57:36	42	46.3	4.1	8	70.3	69.4	4.58	4.32	0.32	0.3	Postoperative metastasis to liver and multiple bones of moderately differentiated adenocarcinoma of ascending colon (KRAS+); secondary malignant tumor of liver; secondary malignant tumor of bone; nature of right lung tumor to be determined; malignant tumor of colon; malignant tumor of ascending colon; space-occupying lesion of right lung; chemotherapy for malignant tumor after surgery; PICC line …
patient779	2013-08-14 11:59:07	Bevacizumab	208	176	2013-08-12 11:38:41	2013-11-06 10:08:52	63	60	6.6	7.4	93.9	101.1	3.63	3.6	34.1	36.4	Moderately differentiated adenocarcinoma of the ascending colon with multiple metastases to the lungs, pelvic and abdominal cavity, and lymph nodes (T3N1M1; stage IV); after colon cancer surgery; moderately differentiated adenocarcinoma of the ascending colon with multiple metastases to the lungs, pelvic and abdominal cavity, and lymph nodes (T3N1M1 stage IV); moderately differentiated adenocarci…
patient780	2022-02-20 09:11:00	Bevacizumab	387	143	2022-02-18 09:41:17	2022-10-23 18:38:42	55.2	111	5.1	4.6	89.5	105.5	3.14	2.75	0.28	0.29	Moderately differentiated adenocarcinoma of the ascending colon with multiple metastases to the mesenteric lymph nodes, liver, and lungs (cTxN1M1 stage IV); secondary malignant tumors in the mesenteric lymph nodes; secondary malignant tumors in the liver; secondary malignant tumors in the lungs; maintenance chemotherapy for malignant tumors; targeted therapy for malignant tumors; pulmonary infect…
patient781	2021-01-07 10:58:39	Bevacizumab	214	141	2021-01-05 10:45:18	2021-05-15 09:32:29	81	92	5.4	9.1	103.6	107.8	3.59	3.41	0.37	0.367	Moderately differentiated adenocarcinoma of the ascending colon (pT4aN1bMx); colon malignant tumor; moderately differentiated adenocarcinoma of the ascending colon with liver and pelvic metastasis after surgery; secondary malignant tumor of the liver; secondary malignant tumor of the pelvis; moderately differentiated adenocarcinoma of the ascending colon with liver and pelvic metastasis after sur…
patient782	2021-11-11 09:35:00	Bevacizumab	122	15	2021-11-09 07:45:03	2021-11-14 09:23:23	48.6	48	3.2	2.3	83	87.3	3.24	2.05	0.27	17.9	Moderately differentiated intestinal adenocarcinoma of the ascending colon with liver and abdominal metastasis; secondary malignant tumors of the liver; secondary malignant tumors of the abdominal cavity; intestinal obstruction; ascites; pulmonary embolism; deep vein thrombosis of the lower extremities; lung infection; bilateral pleural effusion; type 2 diabetes; hypertension stage 1 (high risk);…
patient783	2023-10-18 11:35:00	Bevacizumab	219	166	2023-10-15 09:21:13	2023-10-31 14:44:17	65	53	5.1	5.4	82.2	84.1	5.07	3.9	0.42	0.33	Malignant tumor of ascending colon; chemotherapy course for tumor; targeted therapy for malignant tumor; secondary malignant tumors in multiple lymph nodes; secondary malignant tumors in the liver; secondary malignant tumors in the bone; chronic atrophic gastritis; duodenal bulb ulcer; mixed hemorrhoids; maintenance chemotherapy for malignant tumors; secondary malignant tumors in the peritoneum; …
patient784	2022-10-11 09:00:00	Bevacizumab	243	57	2022-10-04 08:44:34	2023-07-30 19:17:33	58	58	9.4	13.2	91	99.2	3.9	3.64	0.36	0.36	Malignant neoplasms of ascending colon; port placement; postoperative status of hysterectomy; postoperative thyroidectomy; preoperative targeted therapy for malignant neoplasms; preoperative chemotherapy for malignant neoplasms; secondary malignant neoplasms of the greater omentum; secondary malignant neoplasms of the peritoneum; secondary malignant neoplasms of multiple lymph nodes; lung tumors;…
patient785	2021-01-28 11:13:45	Bevacizumab	216	203	2021-01-27 13:03:08	2021-02-21 09:04:39	67	60.5	5.5	4.1	87.5	91.1	4.63	4.49	0.41	0.409	Maintenance chemotherapy after surgery for ascending colon cancer; liver metastatic cancer; moderately differentiated mucinous adenocarcinoma of the ascending colon (pT4aN1aM1 stage IVa); type 2 diabetes; liver dysfunction
patient786	2019-10-27 11:32:59	Bevacizumab	281	189	2019-10-26 11:07:28	2020-02-11 09:06:16	57	65.8	6.4	25.7	78.8	90.8	3.87	3.71	0.31	0.34	Postoperative chemotherapy for ascending colon cancer; Postoperative chemotherapy for ascending colon cancer; Postoperative chemotherapy for moderately differentiated adenocarcinoma of the right colon with liver metastasis; Postoperative chemotherapy for moderately differentiated adenocarcinoma of the right colon with liver metastasis (T4N1M1); Secondary malignant tumor of mesenteric lymph nodes;…
patient787	2017-11-11 08:58:29	Bevacizumab	223	111	2017-11-09 10:26:14	2020-01-17 13:14:17	94	78	8.2	16.9	91	100	4.1	4.41	0.37	0.44	Multiple intrahepatic metastases after surgery for ascending colon cancer (pT3N0M1 IVA stage); malignant tumors of the ascending colon; coronary atherosclerotic heart disease; old inferior wall myocardial infarction; after PCI; heart function class I; gouty arthritis; malignant tumors of the colon; heart function class I; moderately differentiated adenocarcinoma of the ascending colon with liver …
patient788	2017-12-14 09:58:21	Apatinib	139	84	2017-12-13 10:38:09	2017-12-31 10:57:21	35	88	7.1	7	107.2	110.9	2.64	3.75	0.28	0.42	Postoperative ascending colon cancer with multiple liver and lung metastases (pT3N2M1b IV); colon malignancy; mild anemia; hypokalemia; hypoproteinemia; hypertension grade 2 (intermediate-risk group); secondary lung malignancy; hypertension grade 2 (high-risk group)
patient789	2020-05-19 09:00:35	Sunitinib	271	290	2020-05-19 01:08:02	2020-05-19 11:14:47	108	99	29	25.7	81.1	82.7	3.76	3.81	0.305	0.32	Kidney tumors
patient790	2020-06-22 18:31:00	Aflibercept	462	270	2020-06-20 15:14:16	2020-11-06 10:26:51	376.4	542	3.5	2.7	86.7	87.8	3.76	4	0.326	0.35	Renal cell carcinoma; renal insufficiency; hypertension
patient791	2021-01-19 11:38:42	Sunitinib	182	124	2020-11-30 10:57:05	2021-07-23 10:10:24	168.2	184	4.5	3.8	86.8	98.4	4.39	2.53	0.38	0.25	Renal clear cell carcinoma with multiple bone metastases; renal malignant tumors; secondary malignant tumors of bone; gastric polyps; colon polyps; renal (except renal pelvis) malignant tumors; multiple secondary malignant tumors of bone; immunotherapy for malignant tumors; targeted therapy for malignant tumors
patient792	2021-05-11 13:02:00	Sunitinib	466	171	2021-05-07 12:36:28	2021-06-07 10:10:21	76.7	94	4.5	4.6	76.3	77.5	3.75	3.82	0.29	0.3	renal clear cell carcinoma; targeted therapy for malignant tumors; renal clear cell carcinoma with bilateral lung and brain metastases; secondary malignant tumors in the lungs; secondary malignant tumors in the brain
patient793	2022-08-23 11:18:00	Sorafenib	141	159	2022-08-18 20:30:09	2022-08-23 16:46:45	114	112	4	7.2	92	92.5	3.47	3.6	0.319	0.33	Hydronephrosis with ureteral calculi; intracardiac thrombosis; not elsewhere classified; liver malignancy; secondary lung malignancy; nontoxic multinodular goiter; chronic hepatitis B; breast hyperplasia; ureteral polyps
patient794	2021-12-03 15:45:00	Anlotinib	214	217	2021-11-22 09:51:52	2021-12-04 10:27:15	106.8	115	5.2	3.1	98.6	96.1	3.69	3.61	0.36	0.35	Renal malignancy (T3N0M1 stage IV); targeted therapy for malignant tumors; secondary lung malignancy; left renal vein thrombosis; hypertension stage 2 (high risk); liver cyst
patient795	2019-03-25 09:07:55	Sunitinib	67	22	2019-03-24 11:58:01	2019-04-05 08:37:41	118.41	83	3.6	7.5	80.4	68.6	3.88	2.42	0.31	16.6	Renal cancer; multiple liver and abdominal metastases after right kidney cancer surgery; secondary malignant tumors in the liver; secondary malignant tumors in the abdominal cavity; large right pleural effusion; large abdominal effusion; lung infection; urinary tract infection; septic shock; hypoproteinemia; anemia; malignant tumors of the kidney (except the renal pelvis)
patient796	2019-11-20 18:04:14	Anlotinib	559	269	2019-11-20 13:45:09	2019-12-02 15:14:27	56	58	4	1.4	102.4	100	2.51	2.94	0.26	0.29	Recurrence of tongue cancer after postoperative radiotherapy (pT1N0M0 stage I) with multiple metastases to the oral cavity and bilateral cervical lymph nodes; tongue malignancy; secondary malignancy in the oral cavity; secondary malignancy in the cervical lymph nodes; uterine fibroids; right kidney cyst; moderate bone marrow suppression
patient797	2023-03-04 09:10:00	Anlotinib	382	277	2023-03-02 14:31:30	2023-04-07 15:48:01	82	85	2.7	5.5	67.8	68.6	5.72	6.33	0.39	0.43	Malignant tumors of connective tissue and soft tissue of upper limb (including shoulder); targeted therapy for malignant tumors; ventilatory dysfunction; abnormal lung diagnostic imaging; diabetes; immunotherapy for malignant tumors; pain; hypertension stage 3 (very high risk); hyperlipidemia; hypercholesterolemia; drug-induced hyperthyroidism
patient798	2022-03-11 10:34:00	Bevacizumab	154	76	2022-03-10 13:54:48	2022-03-17 09:48:19	96	75	6	4.6	90.9	91.7	3.4	2.66	0.31	0.24	Upper gastrointestinal perforation; chemotherapy for malignant tumors after surgery; targeted therapy for malignant tumors after surgery; rectal malignancies; post-ocular surgery; hydronephrosis with kidney stones; gallstones; hypertension stage 2 (intermediate risk)
patient799	2019-12-21 08:00:13	Apatinib	255	173	2019-12-20 11:00:19	2020-01-13 14:31:58	76	71	6.4	15.3	83.3	82.8	4.5	4.64	0.38	0.38	maxillary sinus mucoepidermoid carcinoma (cT2N2M0); maxillary sinus malignant tumor; type 2 diabetes; lupus erythematosus; targeted therapy for malignant tumors
patient800	2020-05-23 10:49:41	Sorafenib	307	171	2020-05-21 20:38:20	2020-05-29 10:12:51	63	47	2.3	2.1	69.9	70.5	3.9	4.2	0.272	0.3	Inflammatory breast cancer; Lymph node metastasis; Pneumonia
patient801	2018-05-25 11:40:56	Apatinib	514	356	2018-05-21 12:48:49	2018-05-28 10:20:25	39	37	1.9	2.1	84.8	82.4	4.07	3.76	0.35	0.31	Invasive ductal breast carcinoma with multiple lymph node and liver metastases after surgery (triple negative type); breast malignancy; right pleural effusion; chronic hepatitis B; secondary malignant tumor of the liver; secondary malignant tumors of multiple lymph nodes
patient802	2023-06-13 11:25:00	Anlotinib	392	146	2023-06-05 14:38:48	2023-07-01 10:37:12	34	85	2.1	1.7	89	93.7	3.1	3.65	0.28	0.34	Breast malignancy; secondary brain malignancy; secondary mediastinal lymph node malignancy; secondary hilar lymph node malignancy; secondary chest wall malignancy; secondary pleural malignancy; septic shock; severe pneumonia; postoperative radiotherapy for malignant tumors; postoperative targeted therapy for malignant tumors; hypoproteinemia; heart failure; liver failure; electrolyte imbalance; P…
patient803	2023-10-27 09:09:00	Bevacizumab	230	305	2023-10-26 19:12:00	2023-11-02 07:56:46	37	29	5.7	4.1	106.4	104.1	3.13	3.64	0.33	0.38	Breast malignancy; secondary brain malignancy; respiratory failure; chemotherapy for malignant tumors after surgery; targeted therapy for malignant tumors after surgery; endocrine therapy for malignant tumors; secondary malignant tumors of cervical lymph nodes; secondary malignant tumors of chest wall; secondary malignant tumors of bone; cerebral edema; ventricular dilatation; aphasia; sinus tach…
patient804	2021-12-16 08:45:00	Conbercept	19	121	2021-11-11 22:34:01	2022-01-12 12:59:27	31	24	332.2	19.3	103	95.2	2.96	3.57	0.31	0.34	Breast ductal carcinoma after radiotherapy; arrhythmia; fatty liver
patient805	2018-10-12 08:15:58	Apatinib	427	259	2018-10-09 10:56:47	2019-03-11 11:45:51	35	48	5.6	15.3	88.3	92.5	3.24	3.73	0.29	0.35	Anterior mediastinal neuroendocrine carcinoma recurred after chemoradiotherapy; anterior mediastinal malignant tumor; anterior mediastinal neuroendocrine carcinoma recurred after chemoradiotherapy; anterior mediastinal neuroendocrine tumor; anterior mediastinal neuroendocrine tumor; anterior mediastinal neuroendocrine tumor recurred after chemoradiotherapy
patient806	2022-12-08 17:30:00	Anlotinib	190	137	2022-12-07 09:23:38	2022-12-23 09:59:49	92	71	8.1	2.9	83.1	80.1	4.15	4.43	0.35	0.36	Prostatic hyperplasia; liver transplant status; lung tumor; hypertension stage 1 (low risk); infusion port placement; electrolyte imbalance; hypertension stage 3 (very high risk); secondary malignant tumor of chest wall; liver space-occupying lesions; post-prostatectomy status; mild anemia
patient807	2023-02-08 10:36:00	Nintedanib	187	181	2023-01-28 14:35:39	2023-03-29 19:29:21	73	77	7.7	6.7	94	95.3	4.81	4.73	0.45	0.45	Prostate cancer after radiotherapy; osteoporosis; mild anemia
patient808	2021-04-10 08:53:00	Apatinib	229	195	2021-04-09 20:53:17	2021-05-09 14:20:06	57.1	49.4	3.3	5.8	90.5	85.7	3.77	3.49	0.34	0.3	Prostate cancer with multiple metastases to the lungs, pleura, and bones (T1cN1M1c IVB stage 2017 AJCC 8th); prostate malignancy; systemic extensive secondary malignancies; high-risk group of hypertension grade 2; moderate anemia; secondary malignancies in the lungs; secondary malignancies in the pleura; secondary malignancies in the bones
patient809	2019-10-30 09:26:40	Apatinib	118	63	2019-10-25 12:45:31	2019-11-06 11:23:03	60	57.3	9.7	6.4	100.7	99.6	2.76	2.29	0.28	0.23	Prostate cancer with bilateral lung and multiple bone metastases; prostate malignant tumors; secondary lung malignant tumors; secondary bone malignant tumors; gallbladder stones; anemia; secondary thrombocytopenia; prostate cancer with bilateral lung and multiple bone metastases throughout the body; tumor immunotherapy; prostate cancer with bilateral lung and multiple bone metastases throughout t…
patient810	2021-06-08 09:32:00	Apatinib	178	184	2021-06-07 14:23:03	2021-06-10 09:43:39	93	95	2.7	4.3	88.4	88.3	3.89	3.67	0.34	0.32	Tracheal non-keratinizing carcinoma; Immunotherapy of malignant tumors; Tracheal malignant tumors
patient811	2019-03-06 09:50:12	Bevacizumab	182	128	2019-03-05 09:38:47	2019-09-25 21:50:33	87	107	6.9	3.1	88	90.8	2.67	3.03	0.24	0.28	Hemiplegia; postoperative anaplastic astrocytoma in the right parietal lobe; secondary epilepsy; hypoproteinemia; leukopenia; moderate anemia; parietal lobe malignancy; hyperlipidemia; hyperuricemia; mild anemia; urinary tract infection; postoperative anaplastic astrocytoma in the right parietal lobe; secondary epilepsy; anaplastic astrocytoma in the right parietal lobe
patient812	2019-09-27 09:44:32	Anlotinib	352	228	2019-09-23 10:27:06	2020-01-14 11:23:47	65	63	6.7	11.1	93.3	94.1	4.01	4.41	0.37	0.42	Postoperative residual radiotherapy for well-differentiated mucinous carcinoma of the right retroperitoneum of the pelvis; pelvic malignancy; vaginal metastatic adenocarcinoma; post-hysterectomy; post-hysterectomy status; post-right ureteral stent implantation
patient813	2018-11-14 23:37:02	Conbercept	257	165	2018-11-14 06:17:18	2018-12-05 14:14:12	43.2	8	6.1	2.3	85.7	87.1	4.89	3.41	0.42	0.3	Neurofibroma; Neurological dysfunction; Chronic headache
patient814	2023-02-03 17:09:00	Nintedanib	133	150	2023-01-31 09:39:18	2023-02-07 08:17:12	44	45	3.5	4.4	91.8	92.5	3.78	3.85	0.35	0.36	Meningioma; Brain edema; Epilepsy
patient815	2022-11-29 17:32:00	Nintedanib	163	211	2022-11-24 10:43:07	2022-11-30 09:23:10	594	334	1.4	2.6	91.8	90.9	5.1	5.07	0.47	0.46	Glioblastoma; epileptic seizures; cognitive impairment
patient816	2020-11-04 11:29:06	Bevacizumab	222	124	2020-11-02 09:50:48	2021-06-02 09:57:51	59	61	13.7	10.7	79.6	83.4	5.4	4.83	0.43	0.4	Postoperative treatment of brain astroglioma (WHO grade III); Targeted therapy after surgery for malignant tumors; Brain malignant tumors; Postoperative treatment of brain astroglioma (WHO grade Ⅲ); Recurrence of brain astroglioma after surgery (WHO grade Ⅲ); Targeted therapy for malignant tumors; Maintenance chemotherapy for malignant tumors
patient817	2021-10-14 09:58:00	Bevacizumab	369	271	2021-10-10 09:32:40	2021-12-07 22:38:58	36.3	25.5	6.4	2.3	80.8	82.8	4.87	4.35	0.394	0.36	Postoperative radiotherapy for diffuse midline brainstem glioma; Postoperative targeted therapy for malignant tumors; Diffuse midline brainstem glioma WHO grade 4; Targeted therapy for diffuse midline brainstem glioma; Diffuse midline brainstem glioma (WHO grade 4, cerebrospinal fluid metastasis)
patient818	2021-06-01 14:25:24	Bevacizumab	333	188	2021-05-18 08:39:48	2021-07-03 10:25:37	27.5	22.9	2	2.6	78.4	75.9	4.52	4.97	0.354	0.377	Postoperative chemoradiotherapy for diffuse midline glioma of the brainstem; Chemotherapy for malignant tumors after surgery; Malignant tumors of the brainstem
patient819	2020-03-30 11:36:51	Bevacizumab	120	151	2020-03-14 09:54:46	2020-04-09 09:22:39	40.2	49	7.7	4.8	91.3	91.6	2.98	3.8	0.27	0.35	Pleomorphic xanthomatous astrocytoma of the brain (BRAF mutation); Pleomorphic xanthomatous astrocytoma of the brain with meningeal metastasis; Secondary epilepsy
patient820	2019-10-12 10:09:20	Anlotinib	160	87	2019-10-10 13:13:53	2019-12-20 11:35:32	636	645	5.6	2.2	85.3	88.3	3.94	3.66	0.34	0.32	Chronic kidney disease stage 5; poorly differentiated adenocarcinoma of the left lung T3N2M1a stage IV; left lung adenocarcinoma with pleural metastasis; anemia of chronic kidney disease; secondary renal hyperparathyroidism; obstructive nephropathy; high-risk group of hypertension grade 3; bilateral kidney stones; peritoneal dialysis; poorly differentiated adenocarcinoma of the left lung T4N3M1b …
patient821	2021-09-16 09:25:00	Bevacizumab	554	246	2021-09-10 17:00:51	2021-10-16 09:38:35	55	57	3.2	5.6	84.7	82.3	4.44	4.29	0.38	0.35	Ovarian clear cell carcinoma stage ⅠC relapsed after comprehensive treatment after the first chemotherapy; ovarian malignancy; cancerous ascites; ovarian clear cell carcinoma stage ⅠC relapsed after comprehensive treatment after the second chemotherapy
patient822	2018-08-15 10:04:17	Apatinib	274	277	2018-08-10 17:28:18	2018-08-20 08:59:33	46	45.8	3.7	7	86.5	83.4	2.97	4.63	0.26	0.39	Ovarian serous adenocarcinoma with metastasis to the abdominal cavity and abdominal wall; ovarian malignant tumor; secondary malignant tumor in the abdominal cavity; secondary malignant tumor in the abdominal wall; recurrence of ovarian serous adenocarcinoma after comprehensive treatment
patient823	2021-03-03 10:02:00	Bevacizumab	161	92	2021-03-02 09:21:41	2021-05-28 09:29:28	67	70	2.1	4.1	86.4	95.8	3.61	3.08	0.31	0.3	Ovarian serous adenocarcinoma stage IIIC after neoadjuvant chemotherapy and surgery; ovarian malignant tumors; ovarian serous adenocarcinoma stage IIIC after neoadjuvant chemotherapy and surgery with abdominal metastasis; secondary abdominal malignant tumors; targeted therapy for malignant tumors; ovarian serous adenocarcinoma stage IIIC after neoadjuvant chemotherapy and multiple chemotherapy
patient824	2020-06-04 08:31:42	Bevacizumab	321	226	2020-06-01 17:01:47	2022-03-23 16:11:51	49.8	35	1.1	2.5	71.4	75.3	5.32	3.64	0.38	0.27	The second recurrence of ovarian serous adenocarcinoma stage IIC after comprehensive treatment after the sixth chemotherapy; ovarian malignant tumor; the second recurrence of ovarian serous adenocarcinoma stage IIC after comprehensive treatment after the seventh chemotherapy; the second recurrence of ovarian serous adenocarcinoma stage IIC after comprehensive treatment after the eighth chemothera…
patient825	2018-10-31 09:53:15	Apatinib	227	88	2018-10-30 12:15:25	2019-07-17 17:02:30	63	60.29	7	9.8	89	93.8	4	3.87	0.36	0.36	Second recurrence of ovarian serous cystadenocarcinoma after comprehensive treatment and after the eleventh chemotherapy; ovarian malignant tumor; recurrence of ovarian serous cystadenocarcinoma with metastasis after comprehensive treatment; recurrence of ovarian serous cystadenocarcinoma with multiple metastases after comprehensive treatment; systemic extensive secondary malignant tumors
patient826	2021-12-23 09:15:00	Bevacizumab	383	288	2021-12-21 17:03:10	2022-01-18 11:02:48	79	81	5.5	4.4	95.8	95.7	4.25	4.14	0.41	0.4	Ovarian high-grade serous adenocarcinoma, stage IIIC, recurrence after postoperative chemotherapy; ovarian malignancy; liver metastasis; descending colon metastasis; bilateral hydronephrosis with nephrolithiasis; fatty liver; chemotherapy for malignant tumors after surgery; secondary malignancy of the liver; colonic mass; hydronephrosis with nephrolithiasis; fatty liver; not elsewhere classified
patient827	2020-03-01 09:20:49	Anlotinib	196	133	2020-02-27 18:07:52	2020-03-25 10:46:06	66	71	8.7	3.3	90.9	90.9	4.08	3.83	0.371	0.35	Ovarian high-grade serous adenocarcinoma relapsed after six chemotherapy treatments after surgery. After the first chemotherapy; Ovarian malignant tumor; Multiple metastases: lungs, pelvis; Secondary malignant tumor in the pelvis; Ovarian high-grade serous adenocarcinoma relapsed after chemotherapy treatment in stage II B after surgery. After the second chemotherapy treatment; Multiple metastases…
patient828	2018-04-14 10:02:01	Apatinib	386	319	2018-04-12 11:43:38	2018-07-11 11:46:02	43.7	60.8	4	2.9	94.3	87.1	3.51	4.12	0.33	0.36	High-grade ovarian serous carcinoma with abdominal metastasis after surgery; Ovarian malignancy
patient829	2019-02-22 09:52:48	Bevacizumab	204	183	2019-02-21 09:28:13	2019-05-06 10:16:49	67.6	73.8	8.6	7.1	90.4	92.8	3.84	4.04	0.35	0.38	High-grade ovarian serous carcinoma with liver, lymph node, chest and abdominal wall metastasis; ovarian malignancy; hypertension; type 2 diabetes
patient830	2022-01-01 12:27:00	Bevacizumab	95	88	2021-12-30 16:38:30	2022-04-21 08:56:47	49	60	5.6	3.4	100.6	110	3.2	3.2	0.32	0.35	The fourth chemotherapy after surgery for high-grade ovarian serous carcinoma stage IVA; ovarian malignant tumor; chemotherapy for malignant tumor after surgery
patient831	2021-01-11 09:06:47	Aflibercept	326	382	2021-01-06 22:16:16	2021-01-15 17:29:29	23.6	25	82.8	70.6	113	107.8	2.76	2.57	0.31	0.277	Ovarian malignancy; pelvic effusion; type 2 diabetes mellitus
patient832	2023-10-22 08:08:00	Bevacizumab	240	160	2023-10-20 10:07:09	2023-12-06 09:33:41	64	50	3.4	4	92.4	89.5	3.55	3.14	0.33	0.28	Ovarian malignancy; peritoneal effusion; aortic sclerosis; Nabothian cyst of the uterine cervix; aortic valve insufficiency; mild anemia; infusion port placement; hypoproteinemia; hypocalcemia; maintenance chemotherapy for malignant tumors; functional implants; immunotherapy for malignant tumors; third chemotherapy for stage IIIC left ovarian malignancy; stage IIIC left ovarian malignancy; Naboth…
patient833	2023-06-07 11:23:00	Bevacizumab	357	108	2023-05-31 19:21:56	2023-08-29 18:00:04	82	69	5.6	5.3	91.6	102.2	3.82	2.72	0.35	0.28	Ovarian malignancy; Secondary peritoneal malignancy; Targeted therapy for malignant tumors; Chemotherapy course for tumors; Ascites; Hypoproteinemia; Maintenance chemotherapy for malignant tumors; Radiotherapy for malignant tumors; Drug-induced aplastic anemia; Bilateral ovarian malignancy
patient834	2022-09-27 16:41:00	Bevacizumab	395	412	2022-09-20 17:51:13	2022-09-30 07:54:49	60	54	3.5	1	94.4	94.4	3.4	3.19	0.32	0.3	Ovarian malignancy; malignant ascites; targeted therapy for malignant tumors; deep vein thrombosis of lower extremities; hypoproteinemia; mild anemia; malnutrition; simple renal cyst
patient835	2013-08-12 09:48:05	Bevacizumab	221	20	2013-08-08 10:28:34	2016-11-21 10:51:53	53	31	7.1	5.5	88.4	84.5	4.21	1.74	37.2	0.15	Postoperative recurrence of poorly differentiated ovarian adenocarcinoma; Postoperative recurrence of ovarian cancer; Ascites; Postoperative recurrence of ovarian cancer; Ascites
patient836	2020-08-01 11:25:09	Bevacizumab	183	232	2020-07-30 18:22:40	2020-08-02 10:27:43	67	67.8	2	1.6	105.8	101.7	2.75	2.98	0.291	0.3	Ovarian poorly differentiated adenocarcinoma after the third chemotherapy; after the second chemotherapy after surgery; ovarian malignancy; left femoral neck metastasis; hypertension
patient837	2018-07-01 08:43:46	Bevacizumab	250	239	2018-06-29 17:20:34	2018-07-03 09:05:19	54	58	1.7	4.3	74.3	73.5	4.82	4.83	0.36	0.36	Left lower limb edema after the eighth chemotherapy for stage IVb poorly differentiated ovarian adenocarcinoma
patient838	2019-01-25 08:51:47	Bevacizumab	329	125	2019-01-24 13:57:50	2019-06-21 11:39:04	78	85.29	3.5	5.4	83.4	96	3.56	2.51	0.3	0.24	After the second chemotherapy for stage IIIC ovarian poorly differentiated serous adenocarcinoma; Ovarian malignancy; After PICC tube placement; After the third chemotherapy for stage IIIC bilateral ovarian serous adenocarcinoma; After the fourth chemotherapy for stage IIIC bilateral ovarian serous adenoma; After the eighth chemotherapy for stage IIIC bilateral ovarian serous adenocarcinoma; Afte…
patient839	2020-09-29 08:41:26	Bevacizumab	288	105	2020-09-27 11:51:43	2023-12-11 18:40:52	51	64	5.9	8	90.8	97.4	4.56	3.07	0.41	0.3	Liver metastasis after ovarian cancer surgery; targeted therapy after malignant tumor surgery; ovarian malignant tumor; secondary malignant tumor of the liver; high-grade ovarian serous carcinoma with liver metastasis after surgery; high-grade ovarian serous carcinoma with liver metastasis; targeted therapy for malignant tumors; high-grade ovarian serous carcinoma with liver metastasis after comp…
patient840	2021-03-29 10:58:00	Bevacizumab	166	157	2021-03-29 08:30:10	2021-06-21 09:24:57	76	86	2.9	6.8	89.6	98.3	3.96	2.95	0.36	0.29	Ovarian cancer with multiple metastases; ovarian malignant tumors; systemic extensive secondary malignant tumors; pleural mesothelioma; combined cancer; targeted therapy for malignant tumors; targeted therapy after surgery for malignant tumors
patient841	2017-04-15 09:47:05	Bevacizumab	122	305	2017-04-05 16:01:07	2023-02-01 18:26:16	112	79	7	3.9	63.3	66.1	5.56	4.99	0.35	0.33	Postoperative intracranial oligodendroglioma (WHO grade II); postoperative chemotherapy for malignant tumors; targeted therapy for postoperative malignant tumors; postoperative immunotherapy for malignant tumors; frontotemporal and parietal malignancies; symptomatic epilepsy [secondary epilepsy]; postoperative brain surgery; hemilimb weakness; targeted therapy for malignant tumors; immunotherapy …
patient842	2015-05-20 09:48:20	Bevacizumab	88	8	2015-05-18 09:25:05	2015-06-08 09:41:32	53	34	4.3	2.3	90.1	96	4.33	3	39	28.8	Intracranial glioma; left parietal pleomorphic xanthoastrocytoma (WHO grade II) after surgery and radiotherapy; chronic hepatitis B (active phase); bilateral pulmonary cryptococcal infection; bilateral pulmonary Staphylococcus aureus infection
patient843	2018-12-12 08:14:02	Bevacizumab	136	136	2018-12-01 11:48:00	2019-03-25 09:56:35	67	75.7	7.6	6.4	91.9	95.1	4.59	4.45	0.42	0.42	Multiple intracranial gliomas; Malignant brain tumors; Hypertension grade 1; Multiple intracranial gliomas; WHO grade II; Herniated lumbar discs at lumbar 3/4, 4/5, lumbar 5/sacral 1; Sacroiliitis; Multiple intracranial gliomas; WHO grade II; Malignant tumors of the frontal lobe; Herniated lumbar discs
patient844	2021-09-29 10:26:00	Aflibercept	190	256	2021-09-06 13:42:00	2021-10-04 13:14:36	47	31	72.6	27.1	101.4	92.7	2.76	3.13	0.28	0.29	Lymphoma after radiotherapy; Immunosuppression; Fungal infection
patient845	2018-12-14 10:41:48	Bevacizumab	226	244	2018-12-13 09:01:35	2019-03-19 08:56:52	67.64	51.7	5.6	6.1	83.4	85.3	4.93	4.64	0.41	0.4	Peritoneal metastasis after surgery for appendiceal mucinous adenocarcinoma (pT4NxM1); appendiceal malignancy; bilateral ovarian Krugmanbau surgery; colonic diverticulum
patient846	2018-08-28 08:33:13	Bevacizumab	159	203	2017-07-19 09:47:36	2018-09-10 09:51:22	70	72.8	7.4	3.1	93.9	103.6	4.4	3.62	0.41	0.38	Appendiceal signet ring cell carcinoma with extensive peritoneal metastasis; Appendiceal signet ring cell carcinoma with extensive peritoneal metastasis; Appendiceal signet ring cell carcinoma with extensive peritoneal metastasis; Appendiceal signet ring cell carcinoma with extensive peritoneal metastasis; Appendiceal signet ring cell carcinoma with peritoneal metastasis (RAS wild type); Secondar…
patient847	2022-09-17 07:43:00	Bevacizumab	340	251	2022-09-08 19:20:43	2023-03-02 08:13:52	61	68	2	1.7	92.6	105.9	3.79	2.72	0.35	0.29	appendix malignant tumor; preoperative chemotherapy for malignant tumor; infusion port placement; preoperative targeted therapy for malignant tumor; alcoholic cirrhosis; peritoneal effusion; multiple liver cysts; liver calcification; simple kidney cyst; gallstones; chronic gastritis; mild anemia; postoperative targeted therapy for malignant tumor; postoperative chemotherapy for malignant tumor
patient848	2023-05-25 11:41:00	Conbercept	139	118	2023-05-12 21:23:26	2023-07-01 10:41:57	1045	1485	6.5	1.7	84.4	86.1	2.12	3.16	0.18	0.27	Oral squamous cell carcinoma; Oral ulcer; Radiation pulpitis
patient849	2022-01-07 09:53:00	Nintedanib	135	128	2022-01-06 18:59:25	2022-01-11 09:48:31	86	73	17.4	13.4	106.3	107.4	3.43	3.18	0.365	0.342	Oral infection; osteonecrosis; chronic graft-versus-host disease; acute myeloid leukemia; hematopoietic stem cell transplant status; dry eye; meibomian gland dysfunction; gallstones
patient850	2023-05-10 20:58:00	Sorafenib	21	3	2023-05-08 20:41:20	2023-06-03 12:15:25	60	62	4.7	6.6	87.9	90.2	2.81	1.33	0.25	0.12	Klebsiella pneumonia; Serratia marcescens pneumonia; Candida pneumonia; acute myelomonocytic leukemia (M4 type); Pseudomonas pneumonia; viral pneumonia; other; hypokalemia; hypocalcemia; hypoproteinemia; hyponatremia; sinus tachycardia; pleural effusion; post-chemotherapy bone marrow suppression; maintenance chemotherapy for malignant tumors; lung infection; respiratory candidal infection; target…
patient851	2022-10-12 10:02:00	Anlotinib	108	127	2022-10-11 15:29:57	2022-10-14 09:19:00	88	109	4.1	2.4	89.5	93.3	3.04	2.85	0.27	0.27	syndrome of inappropriate antidiuretic hormone secretion; severe pneumonia; targeted therapy for malignant tumors; malignant tumors in the right upper lobe of the lung; secondary malignant tumors in the lung; secondary malignant tumors in the hilar lymph nodes; secondary malignant tumors in the mediastinal lymph nodes; pleural effusion; hyponatremia; rheumatoid arthritis; hypertension stage 1 (ex…
patient852	2019-04-11 10:16:09	Sorafenib	291	248	2019-04-10 14:33:22	2019-04-14 02:25:24	28	26.59	19	20.2	88.2	85.2	3.65	3.57	0.32	0.3	Massive liver cancer with multiple systemic metastases; vertebral metastases; postoperative liver interventional embolization; multiple vertebral compression fractures; peritoneal effusion; pleural effusion; chronic hepatitis B
patient853	2020-05-08 10:37:38	Apatinib	182	179	2020-04-28 18:10:54	2020-06-01 09:32:57	22	26	3.5	1.5	98.5	98.1	3.57	3.76	0.351	0.37	Cervical spinal cord glioblastoma (IDH wild type; grade IV); postoperative radioactive particle placement for cervical spinal cord tumor; secondary epilepsy; high-level paraplegia below the cervical spinal cord; postoperative tracheotomy; cerebral infarction (bilateral occipital lobes; recovery period); high-risk group of hypertension grade 1; multiple inflammatory nodules in the right lung; atel…
patient854	2023-03-07 10:36:00	Anlotinib	238	144	2023-02-22 10:09:52	2023-06-20 11:42:13	71	75	1.2	7.2	93.3	89.5	3.89	4.08	0.36	0.37	Secondary malignant tumor of the neck; thyroid nodule; post-thyroidectomy; internal jugular vein thrombosis; pneumonia; fatty liver; multiple liver cysts; intestinal lipoma; personal history of syphilis; radiotherapy for malignant tumors; targeted therapy for malignant tumors; fatty liver; not elsewhere classified
patient855	2023-01-14 09:57:00	Nintedanib	310	320	2023-01-10 14:53:33	2023-01-24 00:09:13	212	100	7.7	6.7	109.1	108.8	2.76	2.74	0.3	0.3	Colorectal cancer; Liver metastasis; Chronic renal insufficiency
patient856	2021-07-28 11:04:00	Bevacizumab	219	173	2021-07-21 10:58:42	2021-08-27 11:56:07	81	83	5.9	1.9	91.9	94.7	3.44	3.33	0.32	0.315	Colon tumor; Secondary malignant tumor of liver; Abdominal lymphadenopathy; Ovarian cyst; Kidney stone; Chronic non-atrophic antral gastritis; Malignant tumor of descending colon with liver metastasis; Chronic atrophic gastritis; Chemotherapy for tumors; Targeted therapy for malignant tumors; Kidney stone (double); Hyperuricemia; Malignant tumor of descending colon with liver metastasis (pT3NxM1a…
patient857	2021-08-28 08:18:00	Bevacizumab	265	177	2021-08-24 19:58:14	2021-08-31 06:13:22	68.8	48.1	3.4	9.4	89.7	88.3	4.08	4.18	0.37	0.37	Moderately differentiated adenocarcinoma of the colon (cT4bN2bM1c stage IVc); malignant tumor of the ascending colon; sigmoid colon tubulo-villous adenoma with intramucosal carcinoma; multiple adenomatous polyps of the colon; hepatitis B virus carriers
patient858	2019-04-05 11:48:32	Bevacizumab	140	145	2019-04-01 07:23:52	2019-04-23 09:17:19	72.7	60.8	5.5	8.1	85.5	86.1	3.99	4.03	0.34	0.35	Colon mucinous adenocarcinoma with retroperitoneal and mediastinal lymph node metastasis after surgery; bilateral pleural effusion; colon malignancy
patient859	2018-10-16 08:47:55	Bevacizumab	285	204	2018-10-12 12:38:09	2018-12-29 12:07:32	44	60	6.2	4.9	90.5	91.8	4.65	4.98	0.42	0.46	Colon adenocarcinoma with bone and lung metastasis after surgery; colon malignant tumor; colon cancer with bone and lung metastasis after surgery; colon cancer with bone, lung and perianal metastasis after surgery; secondary malignant tumor of bone; secondary malignant tumor of lung; secondary malignant tumor of perianal area; secondary malignant tumor of anal canal; targeted therapy for malignan…
patient860	2018-09-23 09:27:38	Bevacizumab	322	216	2018-09-22 10:39:12	2019-03-03 12:44:33	85	112.52	2.6	3.9	70.2	78.8	4.23	4.53	0.3	0.36	Postoperative chemotherapy for malignant tumor of the hepatic flexure of the colon; Malignant tumor of the hepatic flexure of the colon; Postoperative chemotherapy for mucinous adenocarcinoma of the hepatic flexure of the transverse colon with peritoneal metastasis; Malignant tumor of the transverse colon; Mucinous adenocarcinoma of the hepatic flexure of the transverse colon with peritoneal meta…
patient861	2023-03-30 07:26:00	Bevacizumab	551	180	2023-03-24 00:04:54	2023-11-03 16:00:43	109	139	11.2	2.5	79.7	92.9	3.49	3.82	0.28	0.36	malignant tumor of the hepatic flexure of the colon; targeted therapy for malignant tumor after surgery; chemotherapy for malignant tumor after surgery; secondary malignant tumor of the gallbladder; secondary malignant tumor of the duodenum; secondary malignant tumor of the liver; duodenal ulcer; chronic superficial gastritis; emphysema; multiple liver cysts; cystic duct stones; kidney stones; pr…
patient862	2021-03-17 08:32:18	Bevacizumab	330	245	2021-03-13 13:49:45	2021-06-25 20:34:27	75.5	55.2	5	1.7	86.7	83.2	4.81	4.17	0.42	0.35	Postoperative chemotherapy for colon malignancy; Postoperative chemotherapy for right colon signet ring cell carcinoma (pT4N1M1 stage); Colostomy prolapse; Postoperative chemotherapy for right colon signet ring cell carcinoma (pT4bN1bM0 stage IIIC); Colon malignancy; Postoperative chemotherapy for right colon signet ring cell carcinoma (pT4bN1M0 stage IIIC); Postoperative peritoneal metastasis af…
patient863	2020-11-09 09:26:48	Bevacizumab	106	97	2020-11-08 09:46:13	2020-12-18 09:53:26	58	55	5.2	8.9	71.7	77	3.64	3.56	0.261	0.27	Postoperative chemotherapy for malignant colon tumors; Postoperative chemotherapy for malignant colon tumors; Postoperative chemotherapy for malignant ascending colon tumors; Postoperative chemotherapy for malignant ascending colon tumors
patient864	2018-07-03 09:05:10	Bevacizumab	414	373	2018-06-30 11:34:24	2018-12-26 10:13:55	49	75	3	14.7	100	96	3.78	3.54	0.38	0.34	Colon cancer recurrence after surgery with liver/lung/soft tissue metastasis; Colon cancer after surgery (pT3N1aM1b stage Ⅳb); Chemotherapy for malignant tumors after surgery; Colon malignant tumors; Descending colon adenocarcinoma recurrence after surgery with liver, lung, and soft tissue metastasis; Descending colon malignant tumors
patient865	2018-04-28 09:58:47	Apatinib	236	90	2018-04-24 11:32:47	2018-11-28 12:54:48	75	88	16.1	38.1	104.1	110.4	3.66	3.47	0.38	0.38	Colon cancer with liver metastasis after surgery; Colon malignancy; Hypercholesterolemia
patient866	2018-12-17 10:20:53	Bevacizumab	124	105	2018-12-11 12:06:16	2019-05-10 09:28:56	78.2	63.2	6.4	9.4	86.4	94	3.81	3.49	0.33	0.33	Colon cancer after surgery; malignant tumor of ascending colon; high-risk group of grade 3 hypertension; chronic non-atrophic gastritis; erosive duodenitis; gastric polyps; grade 3 hypertension; chemotherapy for malignant tumor after surgery; high-risk group of grade 3 hypertension; maintenance chemotherapy for malignant tumor; left kidney cyst; postoperative colon cancer with lung metastasis; ma…
patient867	2019-07-02 09:04:42	Bevacizumab	181	138	2018-07-16 12:55:29	2023-11-25 13:27:09	93	105	2.9	7.1	89	99.5	4.74	4.26	0.42	0.42	Stage IV liver and lung metastasis after colon cancer surgery (pT4N0M1); Stage IV liver and lung metastasis after colon cancer surgery (pT4N0M1; malignant tumor of colon; multiple polyps of colon; type 2 diabetes; fatty liver; gallbladder stone; left kidney stone; malignant tumor of descending colon; malignant tumor of descending colon in transverse colon; Stage IV liver and lung metastasis after…
patient868	2018-05-03 09:22:40	Bevacizumab	154	76	2018-04-10 11:50:48	2019-03-12 09:19:46	58.4	54.5	2.5	4	97.4	100.3	3.87	3.47	0.38	0.35	Colon cancer; postoperative metastasis to the liver, lung, right adrenal gland, and lymph nodes; postoperative liver metastasis; hypertension; type 2 diabetes; postoperative metastasis to the liver, lung, right adrenal gland, and lymph nodes; hypertension; nodular goiter; postoperative metastasis to the liver, lung, right adrenal gland, and lymph nodes (TxNxM1b; stage IVb); postoperative metastas…
patient869	2020-06-20 10:37:56	Bevacizumab	306	208	2020-06-19 10:48:15	2021-01-22 15:28:19	67	62.2	2.9	2.3	76.3	80.8	4.48	3.38	0.34	0.27	Postoperative chemotherapy for moderately differentiated adenoma of the descending colon (PT4aNbM stage IIIC); malignant tumor of the descending colon; postoperative chemotherapy for moderately differentiated adenocarcinoma of the descending colon (pT4aN2bM0 stage IIIC); postoperative chemotherapy for moderately differentiated adenocarcinoma of the descending colon (pT4aN2bM0 stage IIIC); postope…
patient870	2020-11-19 11:09:06	Bevacizumab	176	148	2020-11-17 20:22:54	2021-01-12 08:55:26	66	78	5.4	6.3	84.6	88.3	5.05	4.78	0.427	0.42	Descending colon moderately differentiated adenocarcinoma with liver metastasis after surgery (stage IV; RAS wild type); targeted therapy after malignant tumor surgery; colon malignancy; secondary malignant tumor of the liver; Descending colon moderately differentiated adenocarcinoma with liver metastasis after surgery (stage IV; RAS wild type); Descending colon moderately differentiated adenocar…
patient871	2020-01-13 09:14:02	Bevacizumab	230	217	2020-01-10 10:56:01	2020-03-15 09:37:10	61	76.8	10.7	15.8	95.8	103	4.03	3.96	0.39	0.41	Postoperative chemotherapy for moderately differentiated adenocarcinoma of the descending colon (pT4aN2bM1a stage IV); malignant tumor of the descending colon; secondary malignant tumor of the liver; high-risk group of grade 2 hypertension; multiple colon polyps; prostatic hyperplasia with calcification; right kidney stone; secondary malignant tumor of the liver; postoperative chemotherapy for ca…
patient872	2018-05-25 08:47:56	Bevacizumab	102	90	2018-05-22 12:57:53	2018-10-18 12:24:36	47.6	49	7.6	6.6	93.2	102.1	4.74	3.76	0.44	0.38	Postoperative adenocarcinoma of descending colon with liver and pelvic metastasis; colon malignant tumor; postoperative ovarian cancer; postoperative adenocarcinoma of descending colon with lung and abdominal metastasis; secondary lung malignant tumor; secondary abdominal malignant tumor; left renal pelvis; ureteral dilatation; postoperative targeted therapy for malignant tumor; malignant tumor o…
patient873	2018-11-27 10:00:27	Bevacizumab	245	139	2018-11-24 09:57:24	2019-09-04 09:38:22	76	53.4	4.3	9	90.3	108.6	4.63	3.62	0.42	0.39	Adenocarcinoma of the descending colon with metastases to both lungs and bones; secondary malignant tumors in the lungs; secondary malignant tumors in the bones and bone marrow; hemorrhoids; malignant tumors in the colon; adenocarcinoma of the descending colon with metastases to the liver and bones; malignant tumors in the descending colon; secondary malignant tumors in the liver; secondary malig…
patient874	2022-10-08 16:33:00	Nintedanib	219	139	2022-10-07 10:33:24	2022-11-02 10:53:21	64	67	3.1	4.7	72.1	70.5	5.13	5.99	0.37	0.42	Interstitial pneumonia; breast malignancy; secondary malignancy of the liver; secondary malignancy of the lung; secondary malignancy of the mediastinum; nodular goiter; lumbar degenerative lesions; liver cyst; fatty liver; not elsewhere classified; ovarian cyst
patient875	2023-05-10 12:08:00	Aflibercept	348	673	2023-05-05 19:11:45	2023-05-15 07:34:27	12.1	16.3	6	3.2	77.5	75.8	4.61	4.95	0.357	0.375	Papillary thyroid carcinoma; hypothyroidism; hyponatremia
patient876	2021-04-21 09:14:00	Anlotinib	420	308	2021-04-06 09:35:50	2021-06-01 08:56:11	78	69	2.2	6.3	88.4	85.9	4.98	4.9	0.44	0.42	Thyroid malignancy; Secondary malignancy of cervical lymph nodes; Type 2 diabetes mellitus
patient877	2023-07-20 09:59:00	Sorafenib	418	417	2023-07-18 17:51:38	2023-07-24 09:52:53	68	68	4.9	2.2	69.3	71.5	3	3.65	0.21	0.26	Malignant thyroid tumor; targeted therapy for malignant tumor; postoperative thyroid surgery; abnormal lung diagnostic imaging; tracheobronchitis; moderate anemia; renal insufficiency; hypoproteinemia
patient878	2018-03-09 08:33:10	Apatinib	434	330	2018-03-01 09:40:06	2018-03-19 09:51:05	54	54	14.8	5.5	61.9	62.3	6.82	6.34	0.42	0.4	Cervical metastasis after thyroid cancer surgery; Malignant thyroid tumors; Bone metastasis after thyroid cancer surgery; Pain
patient879	2019-03-28 12:44:09	Sorafenib	6	8	2019-03-27 09:00:43	2019-04-27 09:16:52	85.9	74.61	5.1	5.4	101.8	85.2	1.66	2.16	0.17	0.18	Acute myeloid leukemia (FLT3-ITD mutation); pneumonia; hepatitis B surface antigen carrier; cervical spondylosis; septic shock; subneutropenic infectious fever; hepatitis B virus carrier
patient880	2020-10-22 10:40:22	Sorafenib	13	2	2020-10-17 09:44:44	2020-11-28 09:45:35	35.7	40.2	5.4	3.4	86.5	86.3	2.22	2.19	0.19	0.19	Acute myeloid leukemia (FLT3-ITD/FLT3-TKD/DNMT3A/ETV6 mutation positive); severe pulmonary infection (mixed); intra-abdominal infection; agranulocytosis with fever; gallstones; left kidney cyst; thigh soft tissue disease; mixed hemorrhoids
patient881	2021-07-22 10:10:00	Sorafenib	14	8	2021-07-21 09:22:21	2021-08-01 08:41:42	57	63	1.6	4.3	92.3	89.2	2.33	2.04	0.22	0.18	Acute myeloid leukemia (AML-M4, NPM1, DNMT3A, FLT; oral mucosal ulcers
patient882	2021-02-05 17:13:10	Sorafenib	109	15	2021-02-04 21:15:39	2021-03-12 09:00:01	72.7	67	3.9	7.8	101.1	98.1	2.12	1.55	0.215	0.15	Targeted therapy for acute myeloid leukemia; acute myeloid leukemia (M5b; HOX11+; FLT3-ITD, dupMLL+; high risk; relapse after transplantation); lung infection; after allogeneic hematopoietic stem cell transplantation; chemotherapy for acute myeloid leukemia; acute myeloid leukemia (FLT3-ITD mutation; relapse); fungal lung infection; lung infection (bacteria + fungi); fungal lung infection; chemot…
patient883	2023-03-19 10:19:00	Sorafenib	146	7	2023-03-16 19:40:08	2023-04-05 09:24:07	68	58	5.9	7.9	94.2	96.8	3.98	3.08	0.38	0.3	Acute myeloid leukemia; M5a type; maintenance chemotherapy for malignant tumors; bone marrow suppression after chemotherapy; hepatitis B surface antigen carriers; targeted therapy for malignant tumors; hematopoietic stem cell transplantation status; graft-versus-host disease after bone marrow transplantation
patient884	2021-08-20 09:51:00	Sorafenib	175	34	2021-08-19 18:16:38	2021-11-17 14:34:12	60.8	67	3.3	6.9	102.6	100.6	2.32	1.62	0.24	0.16	Acute myeloid leukemia M5 type (FLT-3ITD, IDH2, NRA; Acute myeloid leukemia M5 type (FLT3ITD, IDH2, NRAS, DNMT3A, RUNX1 mutation); hyperuricemia; respiratory fungal infection; Acute myeloid leukemia (FLT3-ITD, IDH2, NRAS, DNMT3A, RUNA1 mutation); oral mucosal ulcer; maintenance chemotherapy for malignant tumors; acute monocytic leukemia (M5 type)
patient885	2020-11-04 10:50:50	Sorafenib	234	234	2020-11-02 13:21:15	2021-01-26 11:48:39	84	87	1.7	3.6	96.9	98.3	3.52	3.53	0.34	0.35	Acute myeloid leukemia; Post-allogeneic hematopoietic stem cell transplantation; Graft-versus-host disease; Post-allogeneic hematopoietic stem cell transplantation
patient886	2023-06-28 17:20:00	Sorafenib	4	2	2023-06-08 08:33:55	2023-07-05 10:12:30	71	66	3.6	5.5	91	90.1	1.66	1.21	0.15	0.11	Acute myeloid leukemia; Pseudomonas aeruginosa pneumonia; Fungal pneumonia; Facial neuritis; Hypoproteinemia; Bone marrow suppression after chemotherapy; Follow-up examination after combined treatment of malignant tumors; Multiple primary malignancies; Herpes virus infection; Other forms; Emphysema; Hyperkalemia
[truncated: 812 more rows]

## Sheet: S3
Table S3 Demographic of TMA with VEGF or VEGFR inhibitors from the FAERS and Vigibase
	Overall_FAERS	Overall_Vigibase
	(N=232)	(N=284)
Sex
Female	62 (26.7%)	149 (52.5%)
Male	63 (27.2%)	113 (39.8%)
Unknown	107 (46.1%)	22 (7.7%)
Age group
[truncated: 34 more rows]

## Sheet: S4
Table S4 ROR data
[truncated: 151 more rows]
